# Supplementary material for: Computational Comparative Study of Tuberculosis Proteomes Using a Model Learned from Signal Peptide Structures
Source: PLoS One. 2012 Apr 9;7(4):e35018. doi: 10.1371/journal.pone.0035018 (PMC3322152; doi:10.1371/journal.pone.0035018)
Supplement: Text S1 — The alignments of unique proteins and their homologous proteins. (TXT) [file pone.0035018.s001.txt]

\\
The alignments of unique proteins and homologous proteins.


1.O06239(unique)/C6DPS4

CLUSTAL 2.1 multiple sequence alignment
O06239 MTAAPAMSWWQVIVLAAAQGLTEFLPVSSSGHLAIVSRIFFSGDAGASFTAVSQLGTEAAVVIYFARDIVRILSAWLHGLVVKAHRNTDYRLGWYVIIGTIPICILGLFFKDDIRSGVRNLWVVVTALVVFSGVIALAEYVGRQSRHIERLTWRDAVVVGIAQTLALVPGVSRSGSTISAGLFLGLDRELAARFGFLLAIPAVFASGLFSLPDAFHPVTEGMSATGPQLLVATLIAFVLGLTAVAWLLRFLVRHNMYWFVGYRVLVGTGMLVLLATGTVAAT
C6DPS4 ------MSWWQVIVLAAAQGLTEFLPVSSSGHLAIVSRIFFSGDAGASFTAVSQLGTEAAVVIYFARDIVRILSAWLHGLVVKAHRNTDYRLGWYVIIGTIPICILGLFFKDDIRSGVRNLWVVVTALVVFSGVIALAEYVGRQSRHIERLTWRDAVVVGIAQTLALVPGVSRSGSTISAGLFLGLDRELAARFGFLLAIPAVFASGLFSLPDAFHPVTEGMSATGPQLLVATLIAFVLGLTAVAWLLRFLVRHNMYWFVGYRVLVGTGMLVLLATGTVAAT
             ************************************************************************************************************************************************************************************************************************************************************************************

SVMSignal Prediction:
header         O06239|UPPP_MYCTU RecName: Full=Undecaprenyl-diphosphatase; - Mycobacterium tuberculosis
sequence       MTAAPAMSWWQVIVLAAAQGLTEFLPVSSSGHLAIVSRIFFSGDAGASFTAVSQLGTEAAVVIYFARDIVRILSAWLHGLVVKAHRNTDYRLGWYVIIGT
signal peptide ssssssssssssssssssssCLLLLLLLLLLLLLLLLLLLLLLLLLLLLLLLLLLLLLLLLLLLLLLLLLLLLLLLLLLLLLLLLLLLLLLLLLLLLLLL
cleavable      LLLLLLLLLLLLLLLLCCCCCCCCCLLLLLLLLLLLLLLLLLLLLLLLLLLLLLCLLLLLLLLLLLLLLLLLLLLLLLLLLLLCLLLLLLLLLLLLLLLL

header         C6DPS4|C6DPS4_MYCTK RecName: Full=Undecaprenyl-diphosphatase; - Mycobacterium tuberculosis
sequence       ------MSWWQVIVLAAAQGLTEFLPVSSSGHLAIVSRIFFSGDAGASFTAVSQLGTEAAVVIYFARDIVRILSAWLHGLVVKAHRNTDYRLGWYVIIGTIPICIL
signal peptide ------LLLLLLLLLLLLLLLLLLLLLLLLLLLLLLLLLLLLLLLLLLLLLLLLLLLLLLLLLLLLLLLLLLLLLLLLLLLLLLLLLLLLLLLLLLLLLLLLLLLL
cleavable      ------LLLLLLLLLCCCCCCCCCCLLLLLLLLLLLLLLLLLLLLLLLLLLLLLCLLLLLLLLLLLLLLLLLLLLLLLLLLLLCLLLLLLLLLLLLLLLLLLLLLL

2.A5U3R8(unique)/O07733

CLUSTAL 2.1 multiple sequence alignment
A5U3R8 ----------------MSRAAGLPRLSWFAGLTWFAGGSTGAGCAAHPALAGLTAGARCPAYAAISASTARPAATAGTTPATGASGSARPTDAAGMADLARPGVVATHAVRTLGTTGSRAIGLCPCQPLDCPRSPQATLNLGSMGRSLDGPQWRRARVRLCGRWWRRSNTTRGASPRPPSTCRGDNVSMIELEVHQADVTKLELDAITNAANTRLRHAGGVAAAIARAGGPELQRESTEKAPIGLGEAVETTAGDMPARYVIHAATMELGGPTSGEIITAATAATLRKADELGCRSLALVAFGTGVGGFPLDDAARLMVGAVRRHRPGSLQRVVFAVHGDAAERAFSAAIQAGEDTARR
O07733 MAAMRAHARRRHPHALMSRAAGLPRLSWFAGLTWFAGGSTGAGCAAHPALAGLTAGARCPAYAAISASTARPAATAGTTPATGASGSARPTDAAGMADLARPGVVATHAVRTLGTTGSRAIGLCPCQPLDCPRSPQATLNLGSMGRSLDGPQWRRARVRLCGRWWRRSNTTRGASPRPPSTCRGDNVSMIELEVHQADVTKLELDAITNAANTRLRHAGGVAAAIARAGGPELQRESTEKAPIGLGEAVETTAGDMPARYVIHAATMELGGPTSGEIITAATAATLRKADELGCRSLALVAFGTGVGGFPLDDAARLMVGAVRRHRPGSLQRVVFAVHGDAAERAFSAAIQAGEDTARR
                       *******************************************************************************************************************************************************************************************************************************************************************************************************************************************************

SVMSignal Prediction:
header         A5U3R8|A5U3R8_MYCTA SubName: Full=Putative lipoprotein LppD; - Mycobacterium tuberculosis
sequence       ----------------MSRAAGLPRLSWFAGLTWFAGGSTGAGCAAHPALAGLTAGARCPAYAAISASTARPAATAGTTPATGASGSARPTDAAGMADLARPGVVATHAVRTLGTT
signal peptide ----------------sssssssssssssssssssssssssssssssssssssssssssssssssssssssssssCLLLLLLLLLLLLLLLLLLLLLLLLLLLLLLLLLLLLLLLL
cleavable      ----------------LLLLLLLLLLLLLLLLLLLLLLCCCCCLLLLLLLLLLLLLLLLLLLLCLLLLLLLLCCCLCCCLLLLLLCLLLLLLLLLLLLLLLLLLLLLLLLLLLLLL

header         O07733|Y1899_MYCTU RecName: Full=UPF0189 protein Rv1899c/MT1950; - Mycobacterium tuberculosis
sequence       MAAMRAHARRRHPHALMSRAAGLPRLSWFAGLTWFAGGSTGAGCAAHPALAGLTAGARCPAYAAISASTARPAATAGTTPATGASGSARPTDAAGMADLA
signal peptide LLLLLLLLLLLLLLLLLLLLLLLLLLLLLLLLLLLLLLLLLLLLLLLLLLLLLLLLLLLLLLLLLLLLLLLLLLLLLLLLLLLLLLLLLLLLLLLLLLLL
cleavable      LLLLLLLLCLLCLLLLLLLLLLLLLLLLLLLLLLLLLLCCCCCLLLLLLLLLLLLLLLLLLLLCLLLLLLLLCCCLCCCLLLLLLCLLLLLLLLLLLLLL

3.A5WU15(unique)/P72030

CLUSTAL 2.1 multiple sequence alignment
A5WU15 ----------------MGAFASARGTRWVATIAGLIGFVLSVATPLLPVVQTTAMLDWPQRGQLGSVTAPLISLTPVDFTATVPCDVVRAMPPAGGVVLGTAPKQGKDANLQALFVVVSAQRVDVTDRNVVILSVPREQVTSPQCQRIEVTSTHAGTFANFVGLKDPSGAPLRSGFPDPNLRPQIVGVFTDLTGPAPPGLAVSATIDTRFSTRPTTLKLLAIIGAIVATVVALIALWRLDQLDGRGSIAQLLLRPFRPASSPGGMRRLIPASWRTFTLTDAVVIFGFLLWHVIGANSSDDGYILGMARVADHAGYMSNYFRWFGSPEDPFGWYYNLLALMTHVSDASLWMRLPDLAAGLVCWLLLSREVLPRLGPAVEASKPAYWAAAMVLLTAWMPFNNGLRPEGIIALGSLVTYVLIERSMRYSRLTPAALAVVTAAFTLGVQPTGLIAVAALVAGGRPMLRILVRRHRLVGTLPLVSPMLAAGTVILTVVFADQTLSTVLEATRVRAKIGPSQAWYTENLRYYYLILPTVDGSLSRRFGFLITALCLFTAVFIMLRRKRIPSVARGPAWRLMGVIFGTMFFLMFTPTKWVHHFGLFAAVGAAMAALTTVLVSPSVLRWSRNRMAFLAALFFLLALCWATTNGWWYVSSYGVPFNSAMPKIDGITVSTIFFALFAIAAGYAAWLHFAPRGAGEGRLIRALTTAPVPIVAGFMAAVFVASMVAGIVRQYPTYSNGWSNVRAFVGGCGLADDVLVEPDTNAGFMKPLDGDSGSWGPLGPLGGVNPVGFTPNGVPEHTVAEAIVMKPNQPGTDYDWDAPTKLTSPGINGSTVPLPYGLDPARVPLAGTYTTGAQQQSTLVSAWYLLPKPDDGHPLVVVTAAGKIAGNSVLHGYTPGQTVVLEYAMPGPGALVPAGRMVPDDLYGEQPKAWRNLRFARAKMPADAVAVRVVAEDLSLTPEDWIAVTPPRVPDLRSLQEYVGSTQPVLLDWAVGLAFPCQQPMLHANGIAEIPKFRITPDYSAKKLDTDTWEDGTNGGLLGITDLLLRAHVMATYLSRDWARDWGSLRKFDTLVDAPPAQLELGTATRSGLWSPGKIRIGP
P72030 MTQCASRRKSTPNRAILGAFASARGTRWVATIAGLIGFVLSVATPLLPVVQTTAMLDWPQRGQLGSVTAPLISLTPVDFTATVPCDVVRAMPPAGGVVLGTAPKQGKDANLQALFVVVSAQRVDVTDRNVVILSVPREQVTSPQCQRIEVTSTHAGTFANFVGLKDPSGAPLRSGFPDPNLRPQIVGVFTDLTGPAPPGLAVSATIDTRFSTRPTTLKLLAIIGAIVATVVALIALWRLDQLDGRGSIAQLLLRPFRPASSPGGMRRLIPASWRTFTLTDAVVIFGFLLWHVIGANSSDDGYILGMARVADHAGYMSNYFRWFGSPEDPFGWYYNLLALMTHVSDASLWMRLPDLAAGLVCWLLLSREVLPRLGPAVEASKPAYWAAAMVLLTAWMPFNNGLRPEGIIALGSLVTYVLIERSMRYSRLTPAALAVVTAAFTLGVQPTGLIAVAALVAGGRPMLRILVRRHRLVGTLPLVSPMLAAGTVILTVVFADQTLSTVLEATRVRAKIGPSQAWYTENLRYYYLILPTVDGSLSRRFGFLITALCLFTAVFIMLRRKRIPSVARGPAWRLMGVIFGTMFFLMFTPTKWVHHFGLFAAVGAAMAALTTVLVSPSVLRWSRNRMAFLAALFFLLALCWATTNGWWYVSSYGVPFNSAMPKIDGITVSTIFFALFAIAAGYAAWLHFAPRGAGEGRLIRALTTAPVPIVAGFMAAVFVASMVAGIVRQYPTYSNGWSNVRAFVGGCGLADDVLVEPDTNAGFMKPLDGDSGSWGPLGPLGGVNPVGFTPNGVPEHTVAEAIVMKPNQPGTDYDWDAPTKLTSPGINGSTVPLPYGLDPARVPLAGTYTTGAQQQSTLVSAWYLLPKPDDGHPLVVVTAAGKIAGNSVLHGYTPGQTVVLEYAMPGPGALVPAGRMVPDDLYGEQPKAWRNLRFARAKMPADAVAVRVVAEDLSLTPEDWIAVTPPRVPDLRSLQEYVGSTQPVLLDWAVGLAFPCQQPMLHANGIAEIPKFRITPDYSAKKLDTDTWEDGTNGGLLGITDLLLRAHVMATYLSRDWARDWGSLRKFDTLVDAPPAQLELGTATRSGLWSPGKIRIGP
                       :*************************************************************************************************************************************************************************************************************************************************************************************************************************************************************************************************************************************************************************************************************************************************************************************************************************************************************************************************************************************************************************************************************************************************************************************************************************************************************************************************************************************************************************************************************************

SVMSignal Prediction:
header         A5WU15|A5WU15_MYCTF SubName: Full=Integral membrane indolylacetylinositol arabin - Mycobacterium tuberculosis
sequence       ----------------MGAFASARGTRWVATIAGLIGFVLSVATPLLPVVQTTAMLDWPQRGQLGSVTAPLISLTPVDFTATVPCDVVRAMPPAGGVVLGTAPKQGKDANLQALFV
signal peptide ----------------ssssssssssssssssssssssssssssssCLLLLLLLLLLLLLLLLLLLLLLLLLLLLLLLLLLLLLLLLLLLLLLLLLLLLLLLLLLLLLLLLLLLLL
cleavable      ----------------LLLLLLLLLLLLLLLLLLLLLLLLLLCCCCLCLCLCLCLLLLLLLLLLLLLLLLLLLLLLLLLLLLLLLLLLLLLLLLLLLLLLLLLLLLLLLLLLLLLL

header         P72030|EMBB_MYCTU RecName: Full=Probable arabinosyltransferase B; - Mycobacterium tuberculosis
sequence       MTQCASRRKSTPNRAILGAFASARGTRWVATIAGLIGFVLSVATPLLPVVQTTAMLDWPQRGQLGSVTAPLISLTPVDFTATVPCDVVRAMPPAGGVVLG
signal peptide LLLLLLLLLLLLLLLLLLLLLLLLLLLLLLLLLLLLLLLLLLLLLLLLLLLLLLLLLLLLLLLLLLLLLLLLLLLLLLLLLLLLLLLLLLLLLLLLLLLL
cleavable      LLLLLLLLLLLLLLLLLLLLLLLLLLLLLLLLLLLLLLLLLLCCCCLCLCLCLCLLLLLLLLLLLLLLLLLLLLLLLLLLLLLLLLLLLLLLLLLLLLLL

4.C6DL40(unique)/O53355

CLUSTAL 2.1 multiple sequence alignment
C6DL40 MHRRRARLWAVVTRIVILGGGPAGYEAALVAATSHPETTQVTVIDCDGIGGAAVLDDCVPSKTFIASTGLRTELRRAPHLGFHIDFDDAKISLPQIHARVKTLAAAQSADITAQLLSMGVQVIAGRGELIDSTPGLARHRIKATAADGSTSEHEADVVLVATGASPRILPSAQPDGERILTWRQLYDLDALPDHLIVVGSGVTGAEFVDAYTELGVPVTVVASQDHVLPYEDADAALVLEESFAERGVRLFKNARAASVTRTGAGVLVTMTDGRTVEGSHALMTIGSVPNTSGLGLERVGIQLGRGNYLTVDRVSRTLATGIYAAGDCTGLLPLASVAAMQGRIAMYHALGEGVSPIRLRTVAATVFTRPEIAAVGVPQSVIDAGSVAARTIMLPLRTNARAKMSEMRHGFVKIFCRRSTGVVIGGVVVAPIASELILPIAVAVQNRITVNELAQTLAVYPSLSGSITEAARRLMAHDDLD----------------------
O53355 ----------MVTRIVILGGGPAGYEAALVAATSHPETTQVTVIDCDGIGGAAVLDDCVPSKTFIASTGLRTELRRAPHLGFHIDFDDAKISLPQIHARVKTLAAAQSADITAQLLSMGVQVIAGRGELIDSTPGLARHRIKATAADGSTSEHEADVVLVATGASPRILPSAQPDGERILTWRQLYDLDALPDHLIVVGSGVTGAEFVDAYTELGVPVTVVASQDHVLPYEDADAALVLEESFAERGVRLFKNARAASVTRTGAGVLVTMTDGRTVEGSHALMTIGSVPNTSGLGLERVGIQLGRGNYLTVDRVSRTLATGIYAAGDCTGLLPLASVAAMQGRIAMYHALGEGVSPIRLRTVAATVFTRPEIAAVGVPQSVIDAGSVAARTIMLPLRTNARAKMSEMRHGFVKIFCRRSTGVVIGGVVVAPIASELILPIAVAVQNRITVNELAQTLAVYPSLSGSITEAARRLMAHDDLDCTAAQDAAEQLALVPHHLPTSN
                 :**************************************************************************************************************************************************************************************************************************************************************************************************************************************************************************************************************************************************************************************                      

SVMSignal Prediction:
header         C6DL40|C6DL40_MYCTK SubName: Full=Dihydrolipoamide dehydrogenase lpdA; - Mycobacterium tuberculosis
sequence       MHRRRARLWAVVTRIVILGGGPAGYEAALVAATSHPETTQVTVIDCDGIGGAAVLDDCVPSKTFIASTGLRTELRRAPHLGFHIDFDDAKISLPQIHARV
signal peptide sssssssssssssssssssssssCLLLLLLLLLLLLLLLLLLLLLLLLLLLLLLLLLLLLLLLLLLLLLLLLLLLLLLLLLLLLLLLLLLLLLLLLLLLL
cleavable      LLLLLLLLLLLLLLLLLLLCCCCCCCCCCLLCLLLLLLLLLLLLLLLLLLLLLLLLLLLLLLLLLLLLLLLLLLLLLLLLLLLLLLLLLLLLLLLLLLLL

header         O53355|LPDA_MYCTU RecName: Full=NAD(P)H dehydrogenase - Mycobacterium tuberculosis
sequence       ----------MVTRIVILGGGPAGYEAALVAATSHPETTQVTVIDCDGIGGAAVLDDCVPSKTFIASTGLRTELRRAPHLGFHIDFDDAKISLPQIHARVKTLAAAQSAD
signal peptide ----------LLLLLLLLLLLLLLLLLLLLLLLLLLLLLLLLLLLLLLLLLLLLLLLLLLLLLLLLLLLLLLLLLLLLLLLLLLLLLLLLLLLLLLLLLLLLLLLLLLLL
cleavable      ----------LLLLLLLLLCCCCCCCCCCLLCLLLLLLLLLLLLLLLLLLLLLLLLLLLLLLLLLLLLLLLLLLLLLLLLLLLLLLLLLLLLLLLLLLLLLLLLLLLLLL

5.C6DUE9(unique)/O06291

CLUSTAL 2.1 multiple sequence alignment
C6DUE9 ----------------------------------------------------------------------------------------------------------------------------------------------------------------------MRDVLFGGKVSYLALGILVAIALVIGGIGGVIGRKTAEVVDAFTTSKVTLSTTGNAQEPAGRFTKVAAAVADSVVTIESVSDQEGMQGSGVIVDGRGYIVTNNHVISEAANNPSQFKTTVVFNDGKEVPANLVGRDPKTDLAVLKVDNVDNLTVARLGDSSKVRVGDEVLAVGAPLGLRSTVTQGIVSALHRPVPLSGEGSDTDTVIDAIQTDASINHGNSGGPLIDMDAQVIGINTAGKSLSDSASGLGFAIPVNEMKLVANSLIKDGKIVHPTLGISTRSVSNAIASGAQVANVKAGSPAQKGGILENDVIVKVGNRAVADSDEFVVAVRQLAIGQDAPIEVVREGRHVTLTVKPDPDST
O06291 MDTRVDTDNAMPARFSAQIQNEDEVTSDQGNNGGPNGGGRLAPRPVFRPPVDPASRQAFGRPSGVQGSFVAERVRPQKYQDQSDFTPNDQLADPVLQEAFGRPFAGAESLQRHPIDAGALAAEKDGAGPDEPDDPWRDPAAAAALGTPALAAPAPHGALAGSGKLGVRDVLFGGKVSYLALGILVAIALVIGGIGGVIGRKTAEVVDAFTTSKVTLSTTGNAQEPAGRFTKVAAAVADSVVTIESVSDQEGMQGSGVIVDGRGYIVTNNHVISEAANNPSQFKTTVVFNDGKEVPANLVGRDPKTDLAVLKVDNVDNLTVARLGDSSKVRVGDEVLAVGAPLGLRSTVTQGIVSALHRPVPLSGEGSDTDTVIDAIQTDASINHGNSGGPLIDMDAQVIGINTAGKSLSDSASGLGFAIPVNEMKLVANSLIKDGKIVHPTLGISTRSVSNAIASGAQVANVKAGSPAQKGGILENDVIVKVGNRAVADSDEFVVAVRQLAIGQDAPIEVVREGRHVTLTVKPDPDST
                                                                                                                                                                             :*************************************************************************************************************************************************************************************************************************************************************************************************************************************************************************

SVMSignal Prediction:
header         C6DUE9|C6DUE9_MYCTK SubName: Full=Heat shock protein HtrA; - Mycobacterium tuberculosis
sequence       ----------------------------------------------------------------------------------------------------------------------------------------------------------------------MRDVLFGGKVSYLALGILVAIALVIGGIGGVIGRKTAEVVDAFTTSKVTLSTTGNAQEPAGRFTKVAAAVADSVVTIESVSDQEGMQGSGVIVDGRGYIV
signal peptide ----------------------------------------------------------------------------------------------------------------------------------------------------------------------ssssssssssssssssssssssssssssssssCLLLLLLLLLLLLLLLLLLLLLLLLLLLLLLLLLLLLLLLLLLLLLLLLLLLLLLLLLLLLLLLLLLL
cleavable      ----------------------------------------------------------------------------------------------------------------------------------------------------------------------LLLLLLLLLLLLLLLLLLLLLLLLLLLLCCCCCCCCCCLLLLLLLLLLLLLLLLLLLLLLLLLLLLLLLLLLLLLLLLLLLLLLLLLLLLLLLLLLLLLL

header         O06291|O06291_MYCTU SubName: Full=Heat shock protein HtrA; - Mycobacterium tuberculosis
sequence       MDTRVDTDNAMPARFSAQIQNEDEVTSDQGNNGGPNGGGRLAPRPVFRPPVDPASRQAFGRPSGVQGSFVAERVRPQKYQDQSDFTPNDQLADPVLQEAF
signal peptide LLLLLLLLLLLLLLLLLLLLLLLLLLLLLLLLLLLLLLLLLLLLLLLLLLLLLLLLLLLLLLLLLLLLLLLLLLLLLLLLLLLLLLLLLLLLLLLLLLLL
cleavable      LLLLLLLLLLLLLLLLLLLLLLLLLLLLLLLLLLLLLLLLLLLLLLLLLLLLLLLLLLLLLLLLLLLLLLLLLLLLLLLLLLLLLLLLLLLLLLLLLLLL

6.C6DWG6(unique)/O05916

CLUSTAL 2.1 multiple sequence alignment

C6DWG6 ----------------------------------------------------------------------------------------------------------------------------------------------------------------------MFERVITALLLVIAIGFTASFFVVTPPPNAVLGGLAPRFQGTESVLLAAAIMGATVMPHAVYLHSGLARDRHGHPDPGPQRRRLLRVTRWDVGLAMLIAGGVNAAMLLVAALNMRGRGDTASIEGAYHAVHDTLGATIAVLFAVGLLASGLASSSVGAYAGAMIMQGLLHWSVPMLVRRLITLGPALAILTLGFDPTRTLVLSQVVLSFGIPFAVLPLVKLTGSPAVMGGDTNHRATTWVGWVVAVMVSLLNVMLIYLTVTG
O05916 MAGEFRLLSHLCSRGSKVGELAQDTRTSLKTSWYLLGPAFVAAIAYVDPGNVAANVSSGAQFGYLLLWVIVAANVMAALVQYLSAKLGLVTGRSLPEAIGKRMGRPARLAYWAQAEIVAMATDVAEVIGGAIALRIMFNLPLPIGGIITGVVSLLLLTIQDRRGQRLFERVITALLLVIAIGFTASFFVVTPPPNAVLGGLAPRFQGTESVLLAAAIMGATVMPHAVYLHSGLARDRHGHPDPGPQRRRLLRVTRWDVGLAMLIAGGVNAAMLLVAALNMRGRGDTASIEGAYHAVHDTLGATIAVLFAVGLLASGLASSSVGAYAGAMIMQGLLHWSVPMLVRRLITLGPALAILTLGFDPTRTLVLSQVVLSFGIPFAVLPLVKLTGSPAVMGGDTNHRATTWVGWVVAVMVSLLNVMLIYLTVTG
                                                                                                                                                                             :*********************************************************************************************************************************************************************************************************************************************************************

SVMSignal Prediction:
header         C6DWG6|C6DWG6_MYCTK SubName: Full=Divalent cation-transport membrane protein mnt - Mycobacterium tuberculosis
sequence       -----------------------------------------------------------------------------------------------------------------------------------------------------------------------MFERVITALLLVIAIGFTASFFVVTPPPNAVLGGLAPRFQGTESVLLAAAIMGATVMPHAVYLHSGLARDRHGHPDPGPQRRRLLRVTRWDVGLAMLIAG
signal peptide -----------------------------------------------------------------------------------------------------------------------------------------------------------------------ssssssssssssssssssssssCLLLLLLLLLLLLLLLLLLLLLLLLLLLLLLLLLLLLLLLLLLLLLLLLLLLLLLLLLLLLLLLLLLLLLLLLLLLLL
cleavable      -----------------------------------------------------------------------------------------------------------------------------------------------------------------------LLLLLLLLLLLLLLLLLLCCCCCCLCCLLCLLLLLLLLLLLLLLLLLLLLLLLLLLCCCCCCCLLLLLLLLLLLLLLLLLLLLLLLLLLLLLLLLLLLLL

header         O05916|MNTH_MYCTU RecName: Full=Probable manganese transport protein mntH; - Mycobacterium tuberculosis
sequence       MAGEFRLLSHLCSRGSKVGELAQDTRTSLKTSWYLLGPAFVAAIAYVDPGNVAANVSSGAQFGYLLLWVIVAANVMAALVQYLSAKLGLVTGRSLPEAIG
signal peptide LLLLLLLLLLLLLLLLLLLLLLLLLLLLLLLLLLLLLLLLLLLLLLLLLLLLLLLLLLLLLLLLLLLLLLLLLLLLLLLLLLLLLLLLLLLLLLLLLLLL
cleavable      LLLLLLLLCLLLLLLLLLLLLLLLLLLLLLLLLLLLLLLLLLLCCCCCCCLLLLLLLLLLLLLLLLLLLLLLCCLLCLLLLLLCLLLLLLLLLLLLLLLL

7.C6DSD8(unique)/O06296

CLUSTAL 2.1 multiple sequence alignment
C6DSD8 MALLPSTVVGVLLAAGAGRWYGKPKVLVDGWLDTAVGALRDGGCNDVILVLGAVEVSAPAGVTAITAPDWQQGLSASVRAGLAQADREHADYAVLHVIDTPDVNAKVVARVLGRALVSRSGLAGRGRIPAHSARRRGC
O06296 --MLPSTVVGVLLAAGAGRWYGKPKVLVDGWLDTAVGALRDGGCNDVILVLGAVEVSAPAGVTAITAPDWQQGLSASVRAGLAQADREHADYAVLHVIDTPDVNAKVVARVLGRALVSRSGLAGRGRIPAHSARRRGC
       --:***************************************************************************************************************************************

SVMSignal Prediction:
header         C6DSD8|C6DSD8_MYCTK SubName: Full=Putative uncharacterized protein; - Mycobacterium tuberculosis
sequence       MALLPSTVVGVLLAAGAGRWYGKPKVLVDGWLDTAVGALRDGGCNDVILVLGAVEVSAPAGVTAITAPDWQQGLSASVRAGLAQADREHADYAVLHVIDT
signal peptide sssssssssssssssssCLLLLLLLLLLLLLLLLLLLLLLLLLLLLLLLLLLLLLLLLLLLLLLLLLLLLLLLLLLLLLLLLLLLLLLLLLLLLLLLLLL
cleavable      LLLLLLLLLLLLLCCCCCCCLLCLLLLLLLLLLLLLLLLLLLLLLLLLLLLLLLLLLLLLCCCCLLLLLLLLLLLLLLLLLLLLLLLLLLLLLLLLLLLL

header         O06296|O06296_MYCTU SubName: Full=Putative uncharacterized protein; - Mycobacterium tuberculosis
sequence       --MLPSTVVGVLLAAGAGRWYGKPKVLVDGWLDTAVGALRDGGCNDVILVLGAVEVSAPAGVTAITAPDWQQGLSASVRAGLAQADREHADYAVLHVIDTPD
signal peptide --LLLLLLLLLLLLLLLLLLLLLLLLLLLLLLLLLLLLLLLLLLLLLLLLLLLLLLLLLLLLLLLLLLLLLLLLLLLLLLLLLLLLLLLLLLLLLLLLLLLL
cleavable      --LLLLLLLLLLLCCCCCCCLLCLLLLLLLLLLLLLLLLLLLLLLLLLLLLLLLLLLLLLCCCCLLLLLLLLLLLLLLLLLLLLLLLLLLLLLLLLLLLLLL

8.C6DTY5(unique)/A5TZZ2

CLUSTAL 2.1 multiple sequence alignment
C6DTY5 ----------------------------MRRRPLFLTAAVSSVAISLRRAAGTAFEIEVDMPTSLAGNGVDLGAAIEVAGTFALETQRRVPDDGPFDELVAPASHALLVGHDASPSLRLARLRPALDAQEIHGAAASFT
A5TZZ2 MTDASESGGRTQGRQLAAGDGVSRARNAVRRRPLFLTAAVSSVAISLRRAAGTAFEIEVDMPTSLAGNGVDLGAAIEVAGTFALETQRRVPDDGPFDELVAPASHALLVGHDASPSLRLARLRPALDAQEIHGAAASFT
       ----------------------------:**************************************************************************************************************

SVMSignal Prediction:
header         C6DTY5|C6DTY5_MYCTK SubName: Full=Putative uncharacterized protein; - Mycobacterium tuberculosis
sequence       ----------------------------MRRRPLFLTAAVSSVAISLRRAAGTAFEIEVDMPTSLAGNGVDLGAAIEVAGTFALETQRRVPDDGPFDELVAPASHALLVGHDASPSLRLARLRPALDA
signal peptide ----------------------------sssssssssssssssssssssCLLLLLLLLLLLLLLLLLLLLLLLLLLLLLLLLLLLLLLLLLLLLLLLLLLLLLLLLLLLLLLLLLLLLLLLLLLLLLL
cleavable      ----------------------------LLLLLLLLLLLLLLLLLLCCCCLLLCCLLLLLLLLLLLLLLLLLLLLLLLLLLLLLLLLCLLLLLLLLLLLLLLLLLLLLLLLLLLLLLLLLLLLLLLLL

header         A5TZZ2|A5TZZ2_MYCTA SubName: Full=Putative uncharacterized protein; - Mycobacterium tuberculosis
sequence       MTDASESGGRTQGRQLAAGDGVSRARNAVRRRPLFLTAAVSSVAISLRRAAGTAFEIEVDMPTSLAGNGVDLGAAIEVAGTFALETQRRVPDDGPFDELV
signal peptide LLLLLLLLLLLLLLLLLLLLLLLLLLLLLLLLLLLLLLLLLLLLLLLLLLLLLLLLLLLLLLLLLLLLLLLLLLLLLLLLLLLLLLLLLLLLLLLLLLLL
cleavable      LLLLLLLLCLLLLLLLLLLLLLLLLLLLLLLLLLLLLLLLLLLLLLCCCCLLLCCLLLLLLLLLLLLLLLLLLLLLLLLLLLLLLLLCLLLLLLLLLLLL

9.Q7U0W0(unique)/C1ALY5

CLUSTAL 2.1 multiple sequence alignment
Q7U0W0 MPSIPQSLLWISLVVLWLFVLVPMLISKRDAVRRTSDVALATRVLNGGAGARLLKRGGPAAGHRWGYLPPEGQGDDPDWKPEEDWRDDPVEGGFADVEHDIDEDQEADDARRRGAVVMKVAAPQTAGADEPDYLDVDVVEEDSEALPVGAGAAVGESADEADAEAADGVAGHADPEADPVEYEYEYEYVEDTCGLELEEDDQEAPPTVASGTSRRRRFDTKTAAAVSARKYTFRKRALIVMAVILVGSAAAAFELTPVAWWICGSATGVTVLYLAYLRRQTRIEEKVRRRRMQRIARARLGVQNTRDREYDVVPSRLRRPGAVVLEIDDEDPIFTHLESAAPIRNYGWPRDLPRAVGQ
C1ALY5 MPSIPQSLLWISLVVLWLFVLVPMLISKRDAVRRTSDVALATRVLNGGAGARLLKRGGPAAGHRWGYLPPEGQGDDPDWKPEEDWRDDPVEDGFADVEHDIDEDQEADDARRRGAVVMKVAAPQTAGADEPDYLDVDVVEEDSEALPVGAGAAVGESADEADAEAADGVAGHADPEADPVEYEYEYEYVEDTCGLELEEDDQEAPPTVASGTSRRRRFDTKTAAAVSARKYTFRKRALIVMAVILVGSAAAAFELTPVAWWICGSATGVTVLYLAYLRRQTRIEEKVRRRRMQRIARARLGVQNTRDREYDVVPSRLRRPGAVVLEIDDEDPIFTHLESAAPIRNYGWPRDLPRAVGQ
       *******************************************************************************************.**************************************************************************************************************************************************************************************************************************************************************************

SVMSignal Prediction:
header         Q7U0W0|Q7U0W0_MYCBO SubName: Full=PROBABLE CONSERVED TRANSMEMBRANE PROTEIN; - Mycobacterium bovis
sequence       MPSIPQSLLWISLVVLWLFVLVPMLISKRDAVRRTSDVALATRVLNGGAGARLLKRGGPAAGHRWGYLPPEGQGDDPDWKPEEDWRDDPVEGGFADVEHD
signal peptide sssssssssssssssssssssssssssCLLLLLLLLLLLLLLLLLLLLLLLLLLLLLLLLLLLLLLLLLLLLLLLLLLLLLLLLLLLLLLLLLLLLLLLL
cleavable      LLLLLLLLLLLLLLLLLLLLLLLCCLCLLCCCLLLLLLLLLLLLLLLLLLLLLLLLLLLLLLLLLLLLLLLLLLLLLLLLLLLLLLLLLLLLLLLLLLLL

header         C1ALY5|C1ALY5_MYCBT SubName: Full=Putative transmembrane protein; - Mycobacterium bovis
sequence       MPSIPQSLLWISLVVLWLFVLVPMLISKRDAVRRTSDVALATRVLNGGAGARLLKRGGPAAGHRWGYLPPEGQGDDPDWKPEEDWRDDPVEDGFADVEHD
signal peptide LLLLLLLLLLLLLLLLLLLLLLLLLLLLLLLLLLLLLLLLLLLLLLLLLLLLLLLLLLLLLLLLLLLLLLLLLLLLLLLLLLLLLLLLLLLLLLLLLLLL
cleavable      LLLLLLLLLLLLLLLLLLLLLLLCCLCLLCCCLLLLLLLLLLLLLLLLLLLLLLLLLLLLLLLLLLLLLLLLLLLLLLLLLLLLLLLLLLLLLLLLLLLL


\\
The raw alignments in clustaw format.
1.
CLUSTAL 2.1 multiple sequence alignment

O06239 MTAAPAMSWWQVIVLAAAQGLTEFLPVSSSGHLAIVSRIFFSGDAGASFTAVSQLGTEAA 60
C6DPS4 ------MSWWQVIVLAAAQGLTEFLPVSSSGHLAIVSRIFFSGDAGASFTAVSQLGTEAA 54
             ******************************************************

O06239 VVIYFARDIVRILSAWLHGLVVKAHRNTDYRLGWYVIIGTIPICILGLFFKDDIRSGVRN 120
C6DPS4 VVIYFARDIVRILSAWLHGLVVKAHRNTDYRLGWYVIIGTIPICILGLFFKDDIRSGVRN 114
       ************************************************************

O06239 LWVVVTALVVFSGVIALAEYVGRQSRHIERLTWRDAVVVGIAQTLALVPGVSRSGSTISA 180
C6DPS4 LWVVVTALVVFSGVIALAEYVGRQSRHIERLTWRDAVVVGIAQTLALVPGVSRSGSTISA 174
       ************************************************************

O06239 GLFLGLDRELAARFGFLLAIPAVFASGLFSLPDAFHPVTEGMSATGPQLLVATLIAFVLG 240
C6DPS4 GLFLGLDRELAARFGFLLAIPAVFASGLFSLPDAFHPVTEGMSATGPQLLVATLIAFVLG 234
       ************************************************************

O06239 LTAVAWLLRFLVRHNMYWFVGYRVLVGTGMLVLLATGTVAAT 282
C6DPS4 LTAVAWLLRFLVRHNMYWFVGYRVLVGTGMLVLLATGTVAAT 276
       ******************************************

2.
CLUSTAL 2.1 multiple sequence alignment

A5U3R8 ----------------MSRAAGLPRLSWFAGLTWFAGGSTGAGCAAHPALAGLTAGARCP 44
O07733 MAAMRAHARRRHPHALMSRAAGLPRLSWFAGLTWFAGGSTGAGCAAHPALAGLTAGARCP 60
                       ********************************************

A5U3R8 AYAAISASTARPAATAGTTPATGASGSARPTDAAGMADLARPGVVATHAVRTLGTTGSRA 104
O07733 AYAAISASTARPAATAGTTPATGASGSARPTDAAGMADLARPGVVATHAVRTLGTTGSRA 120
       ************************************************************

A5U3R8 IGLCPCQPLDCPRSPQATLNLGSMGRSLDGPQWRRARVRLCGRWWRRSNTTRGASPRPPS 164
O07733 IGLCPCQPLDCPRSPQATLNLGSMGRSLDGPQWRRARVRLCGRWWRRSNTTRGASPRPPS 180
       ************************************************************

A5U3R8 TCRGDNVSMIELEVHQADVTKLELDAITNAANTRLRHAGGVAAAIARAGGPELQRESTEK 224
O07733 TCRGDNVSMIELEVHQADVTKLELDAITNAANTRLRHAGGVAAAIARAGGPELQRESTEK 240
       ************************************************************

A5U3R8 APIGLGEAVETTAGDMPARYVIHAATMELGGPTSGEIITAATAATLRKADELGCRSLALV 284
O07733 APIGLGEAVETTAGDMPARYVIHAATMELGGPTSGEIITAATAATLRKADELGCRSLALV 300
       ************************************************************

A5U3R8 AFGTGVGGFPLDDAARLMVGAVRRHRPGSLQRVVFAVHGDAAERAFSAAIQAGEDTARR 343
O07733 AFGTGVGGFPLDDAARLMVGAVRRHRPGSLQRVVFAVHGDAAERAFSAAIQAGEDTARR 359
       ***********************************************************

3.
CLUSTAL 2.1 multiple sequence alignment

A5WU15 ----------------MGAFASARGTRWVATIAGLIGFVLSVATPLLPVVQTTAMLDWPQ 44
P72030 MTQCASRRKSTPNRAILGAFASARGTRWVATIAGLIGFVLSVATPLLPVVQTTAMLDWPQ 60
                       :*******************************************

A5WU15 RGQLGSVTAPLISLTPVDFTATVPCDVVRAMPPAGGVVLGTAPKQGKDANLQALFVVVSA 104
P72030 RGQLGSVTAPLISLTPVDFTATVPCDVVRAMPPAGGVVLGTAPKQGKDANLQALFVVVSA 120
       ************************************************************

A5WU15 QRVDVTDRNVVILSVPREQVTSPQCQRIEVTSTHAGTFANFVGLKDPSGAPLRSGFPDPN 164
P72030 QRVDVTDRNVVILSVPREQVTSPQCQRIEVTSTHAGTFANFVGLKDPSGAPLRSGFPDPN 180
       ************************************************************

A5WU15 LRPQIVGVFTDLTGPAPPGLAVSATIDTRFSTRPTTLKLLAIIGAIVATVVALIALWRLD 224
P72030 LRPQIVGVFTDLTGPAPPGLAVSATIDTRFSTRPTTLKLLAIIGAIVATVVALIALWRLD 240
       ************************************************************

A5WU15 QLDGRGSIAQLLLRPFRPASSPGGMRRLIPASWRTFTLTDAVVIFGFLLWHVIGANSSDD 284
P72030 QLDGRGSIAQLLLRPFRPASSPGGMRRLIPASWRTFTLTDAVVIFGFLLWHVIGANSSDD 300
       ************************************************************

A5WU15 GYILGMARVADHAGYMSNYFRWFGSPEDPFGWYYNLLALMTHVSDASLWMRLPDLAAGLV 344
P72030 GYILGMARVADHAGYMSNYFRWFGSPEDPFGWYYNLLALMTHVSDASLWMRLPDLAAGLV 360
       ************************************************************

A5WU15 CWLLLSREVLPRLGPAVEASKPAYWAAAMVLLTAWMPFNNGLRPEGIIALGSLVTYVLIE 404
P72030 CWLLLSREVLPRLGPAVEASKPAYWAAAMVLLTAWMPFNNGLRPEGIIALGSLVTYVLIE 420
       ************************************************************

A5WU15 RSMRYSRLTPAALAVVTAAFTLGVQPTGLIAVAALVAGGRPMLRILVRRHRLVGTLPLVS 464
P72030 RSMRYSRLTPAALAVVTAAFTLGVQPTGLIAVAALVAGGRPMLRILVRRHRLVGTLPLVS 480
       ************************************************************

A5WU15 PMLAAGTVILTVVFADQTLSTVLEATRVRAKIGPSQAWYTENLRYYYLILPTVDGSLSRR 524
P72030 PMLAAGTVILTVVFADQTLSTVLEATRVRAKIGPSQAWYTENLRYYYLILPTVDGSLSRR 540
       ************************************************************

A5WU15 FGFLITALCLFTAVFIMLRRKRIPSVARGPAWRLMGVIFGTMFFLMFTPTKWVHHFGLFA 584
P72030 FGFLITALCLFTAVFIMLRRKRIPSVARGPAWRLMGVIFGTMFFLMFTPTKWVHHFGLFA 600
       ************************************************************

A5WU15 AVGAAMAALTTVLVSPSVLRWSRNRMAFLAALFFLLALCWATTNGWWYVSSYGVPFNSAM 644
P72030 AVGAAMAALTTVLVSPSVLRWSRNRMAFLAALFFLLALCWATTNGWWYVSSYGVPFNSAM 660
       ************************************************************

A5WU15 PKIDGITVSTIFFALFAIAAGYAAWLHFAPRGAGEGRLIRALTTAPVPIVAGFMAAVFVA 704
P72030 PKIDGITVSTIFFALFAIAAGYAAWLHFAPRGAGEGRLIRALTTAPVPIVAGFMAAVFVA 720
       ************************************************************

A5WU15 SMVAGIVRQYPTYSNGWSNVRAFVGGCGLADDVLVEPDTNAGFMKPLDGDSGSWGPLGPL 764
P72030 SMVAGIVRQYPTYSNGWSNVRAFVGGCGLADDVLVEPDTNAGFMKPLDGDSGSWGPLGPL 780
       ************************************************************

A5WU15 GGVNPVGFTPNGVPEHTVAEAIVMKPNQPGTDYDWDAPTKLTSPGINGSTVPLPYGLDPA 824
P72030 GGVNPVGFTPNGVPEHTVAEAIVMKPNQPGTDYDWDAPTKLTSPGINGSTVPLPYGLDPA 840
       ************************************************************

A5WU15 RVPLAGTYTTGAQQQSTLVSAWYLLPKPDDGHPLVVVTAAGKIAGNSVLHGYTPGQTVVL 884
P72030 RVPLAGTYTTGAQQQSTLVSAWYLLPKPDDGHPLVVVTAAGKIAGNSVLHGYTPGQTVVL 900
       ************************************************************

A5WU15 EYAMPGPGALVPAGRMVPDDLYGEQPKAWRNLRFARAKMPADAVAVRVVAEDLSLTPEDW 944
P72030 EYAMPGPGALVPAGRMVPDDLYGEQPKAWRNLRFARAKMPADAVAVRVVAEDLSLTPEDW 960
       ************************************************************

A5WU15 IAVTPPRVPDLRSLQEYVGSTQPVLLDWAVGLAFPCQQPMLHANGIAEIPKFRITPDYSA 1004
P72030 IAVTPPRVPDLRSLQEYVGSTQPVLLDWAVGLAFPCQQPMLHANGIAEIPKFRITPDYSA 1020
       ************************************************************

A5WU15 KKLDTDTWEDGTNGGLLGITDLLLRAHVMATYLSRDWARDWGSLRKFDTLVDAPPAQLEL 1064
P72030 KKLDTDTWEDGTNGGLLGITDLLLRAHVMATYLSRDWARDWGSLRKFDTLVDAPPAQLEL 1080
       ************************************************************

A5WU15 GTATRSGLWSPGKIRIGP 1082
P72030 GTATRSGLWSPGKIRIGP 1098
       ******************

4.
CLUSTAL 2.1 multiple sequence alignment

C6DL40 MHRRRARLWAVVTRIVILGGGPAGYEAALVAATSHPETTQVTVIDCDGIGGAAVLDDCVP 60
O53355 ----------MVTRIVILGGGPAGYEAALVAATSHPETTQVTVIDCDGIGGAAVLDDCVP 50
                 :*************************************************

C6DL40 SKTFIASTGLRTELRRAPHLGFHIDFDDAKISLPQIHARVKTLAAAQSADITAQLLSMGV 120
O53355 SKTFIASTGLRTELRRAPHLGFHIDFDDAKISLPQIHARVKTLAAAQSADITAQLLSMGV 110
       ************************************************************

C6DL40 QVIAGRGELIDSTPGLARHRIKATAADGSTSEHEADVVLVATGASPRILPSAQPDGERIL 180
O53355 QVIAGRGELIDSTPGLARHRIKATAADGSTSEHEADVVLVATGASPRILPSAQPDGERIL 170
       ************************************************************

C6DL40 TWRQLYDLDALPDHLIVVGSGVTGAEFVDAYTELGVPVTVVASQDHVLPYEDADAALVLE 240
O53355 TWRQLYDLDALPDHLIVVGSGVTGAEFVDAYTELGVPVTVVASQDHVLPYEDADAALVLE 230
       ************************************************************

C6DL40 ESFAERGVRLFKNARAASVTRTGAGVLVTMTDGRTVEGSHALMTIGSVPNTSGLGLERVG 300
O53355 ESFAERGVRLFKNARAASVTRTGAGVLVTMTDGRTVEGSHALMTIGSVPNTSGLGLERVG 290
       ************************************************************

C6DL40 IQLGRGNYLTVDRVSRTLATGIYAAGDCTGLLPLASVAAMQGRIAMYHALGEGVSPIRLR 360
O53355 IQLGRGNYLTVDRVSRTLATGIYAAGDCTGLLPLASVAAMQGRIAMYHALGEGVSPIRLR 350
       ************************************************************

C6DL40 TVAATVFTRPEIAAVGVPQSVIDAGSVAARTIMLPLRTNARAKMSEMRHGFVKIFCRRST 420
O53355 TVAATVFTRPEIAAVGVPQSVIDAGSVAARTIMLPLRTNARAKMSEMRHGFVKIFCRRST 410
       ************************************************************

C6DL40 GVVIGGVVVAPIASELILPIAVAVQNRITVNELAQTLAVYPSLSGSITEAARRLMAHDDL 480
O53355 GVVIGGVVVAPIASELILPIAVAVQNRITVNELAQTLAVYPSLSGSITEAARRLMAHDDL 470
       ************************************************************

C6DL40 D---------------------- 481
O53355 DCTAAQDAAEQLALVPHHLPTSN 493
       *                      

5.
CLUSTAL 2.1 multiple sequence alignment

C6DUE9 ------------------------------------------------------------
O06291 MDTRVDTDNAMPARFSAQIQNEDEVTSDQGNNGGPNGGGRLAPRPVFRPPVDPASRQAFG 60
                                                                   

C6DUE9 ------------------------------------------------------------
O06291 RPSGVQGSFVAERVRPQKYQDQSDFTPNDQLADPVLQEAFGRPFAGAESLQRHPIDAGAL 120
                                                                   

C6DUE9 ----------------------------------------------MRDVLFGGKVSYLA 14
O06291 AAEKDGAGPDEPDDPWRDPAAAAALGTPALAAPAPHGALAGSGKLGVRDVLFGGKVSYLA 180
                                                     :*************

C6DUE9 LGILVAIALVIGGIGGVIGRKTAEVVDAFTTSKVTLSTTGNAQEPAGRFTKVAAAVADSV 74
O06291 LGILVAIALVIGGIGGVIGRKTAEVVDAFTTSKVTLSTTGNAQEPAGRFTKVAAAVADSV 240
       ************************************************************

C6DUE9 VTIESVSDQEGMQGSGVIVDGRGYIVTNNHVISEAANNPSQFKTTVVFNDGKEVPANLVG 134
O06291 VTIESVSDQEGMQGSGVIVDGRGYIVTNNHVISEAANNPSQFKTTVVFNDGKEVPANLVG 300
       ************************************************************

C6DUE9 RDPKTDLAVLKVDNVDNLTVARLGDSSKVRVGDEVLAVGAPLGLRSTVTQGIVSALHRPV 194
O06291 RDPKTDLAVLKVDNVDNLTVARLGDSSKVRVGDEVLAVGAPLGLRSTVTQGIVSALHRPV 360
       ************************************************************

C6DUE9 PLSGEGSDTDTVIDAIQTDASINHGNSGGPLIDMDAQVIGINTAGKSLSDSASGLGFAIP 254
O06291 PLSGEGSDTDTVIDAIQTDASINHGNSGGPLIDMDAQVIGINTAGKSLSDSASGLGFAIP 420
       ************************************************************

C6DUE9 VNEMKLVANSLIKDGKIVHPTLGISTRSVSNAIASGAQVANVKAGSPAQKGGILENDVIV 314
O06291 VNEMKLVANSLIKDGKIVHPTLGISTRSVSNAIASGAQVANVKAGSPAQKGGILENDVIV 480
       ************************************************************

C6DUE9 KVGNRAVADSDEFVVAVRQLAIGQDAPIEVVREGRHVTLTVKPDPDST 362
O06291 KVGNRAVADSDEFVVAVRQLAIGQDAPIEVVREGRHVTLTVKPDPDST 528
       ************************************************

6.
CLUSTAL 2.1 multiple sequence alignment

C6DWG6 ------------------------------------------------------------
O05916 MAGEFRLLSHLCSRGSKVGELAQDTRTSLKTSWYLLGPAFVAAIAYVDPGNVAANVSSGA 60
                                                                   

C6DWG6 ------------------------------------------------------------
O05916 QFGYLLLWVIVAANVMAALVQYLSAKLGLVTGRSLPEAIGKRMGRPARLAYWAQAEIVAM 120
                                                                   

C6DWG6 ----------------------------------------------MFERVITALLLVIA 14
O05916 ATDVAEVIGGAIALRIMFNLPLPIGGIITGVVSLLLLTIQDRRGQRLFERVITALLLVIA 180
                                                     :*************

C6DWG6 IGFTASFFVVTPPPNAVLGGLAPRFQGTESVLLAAAIMGATVMPHAVYLHSGLARDRHGH 74
O05916 IGFTASFFVVTPPPNAVLGGLAPRFQGTESVLLAAAIMGATVMPHAVYLHSGLARDRHGH 240
       ************************************************************

C6DWG6 PDPGPQRRRLLRVTRWDVGLAMLIAGGVNAAMLLVAALNMRGRGDTASIEGAYHAVHDTL 134
O05916 PDPGPQRRRLLRVTRWDVGLAMLIAGGVNAAMLLVAALNMRGRGDTASIEGAYHAVHDTL 300
       ************************************************************

C6DWG6 GATIAVLFAVGLLASGLASSSVGAYAGAMIMQGLLHWSVPMLVRRLITLGPALAILTLGF 194
O05916 GATIAVLFAVGLLASGLASSSVGAYAGAMIMQGLLHWSVPMLVRRLITLGPALAILTLGF 360
       ************************************************************

C6DWG6 DPTRTLVLSQVVLSFGIPFAVLPLVKLTGSPAVMGGDTNHRATTWVGWVVAVMVSLLNVM 254
O05916 DPTRTLVLSQVVLSFGIPFAVLPLVKLTGSPAVMGGDTNHRATTWVGWVVAVMVSLLNVM 420
       ************************************************************

C6DWG6 LIYLTVTG 262
O05916 LIYLTVTG 428
       ********

7.
CLUSTAL 2.1 multiple sequence alignment

C6DSD8 MALLPSTVVGVLLAAGAGRWYGKPKVLVDGWLDTAVGALRDGGCNDVILVLGAVEVSAPA 60
O06296 --MLPSTVVGVLLAAGAGRWYGKPKVLVDGWLDTAVGALRDGGCNDVILVLGAVEVSAPA 58
         :*********************************************************

C6DSD8 GVTAITAPDWQQGLSASVRAGLAQADREHADYAVLHVIDTPDVNAKVVARVLGRALVSRS 120
O06296 GVTAITAPDWQQGLSASVRAGLAQADREHADYAVLHVIDTPDVNAKVVARVLGRALVSRS 118
       ************************************************************

C6DSD8 GLAGRGRIPAHSARRRGC 138
O06296 GLAGRGRIPAHSARRRGC 136
       ******************

8.
CLUSTAL 2.1 multiple sequence alignment

C6DTY5 ----------------------------MRRRPLFLTAAVSSVAISLRRAAGTAFEIEVD 32
A5TZZ2 MTDASESGGRTQGRQLAAGDGVSRARNAVRRRPLFLTAAVSSVAISLRRAAGTAFEIEVD 60
                                   :*******************************

C6DTY5 MPTSLAGNGVDLGAAIEVAGTFALETQRRVPDDGPFDELVAPASHALLVGHDASPSLRLA 92
A5TZZ2 MPTSLAGNGVDLGAAIEVAGTFALETQRRVPDDGPFDELVAPASHALLVGHDASPSLRLA 120
       ************************************************************

C6DTY5 RLRPALDAQEIHGAAASFT 111
A5TZZ2 RLRPALDAQEIHGAAASFT 139
       *******************

9.
CLUSTAL 2.1 multiple sequence alignment

Q7U0W0 MPSIPQSLLWISLVVLWLFVLVPMLISKRDAVRRTSDVALATRVLNGGAGARLLKRGGPA 60
C1ALY5 MPSIPQSLLWISLVVLWLFVLVPMLISKRDAVRRTSDVALATRVLNGGAGARLLKRGGPA 60
       ************************************************************

Q7U0W0 AGHRWGYLPPEGQGDDPDWKPEEDWRDDPVEGGFADVEHDIDEDQEADDARRRGAVVMKV 120
C1ALY5 AGHRWGYLPPEGQGDDPDWKPEEDWRDDPVEDGFADVEHDIDEDQEADDARRRGAVVMKV 120
       *******************************.****************************

Q7U0W0 AAPQTAGADEPDYLDVDVVEEDSEALPVGAGAAVGESADEADAEAADGVAGHADPEADPV 180
C1ALY5 AAPQTAGADEPDYLDVDVVEEDSEALPVGAGAAVGESADEADAEAADGVAGHADPEADPV 180
       ************************************************************

Q7U0W0 EYEYEYEYVEDTCGLELEEDDQEAPPTVASGTSRRRRFDTKTAAAVSARKYTFRKRALIV 240
C1ALY5 EYEYEYEYVEDTCGLELEEDDQEAPPTVASGTSRRRRFDTKTAAAVSARKYTFRKRALIV 240
       ************************************************************

Q7U0W0 MAVILVGSAAAAFELTPVAWWICGSATGVTVLYLAYLRRQTRIEEKVRRRRMQRIARARL 300
C1ALY5 MAVILVGSAAAAFELTPVAWWICGSATGVTVLYLAYLRRQTRIEEKVRRRRMQRIARARL 300
       ************************************************************

Q7U0W0 GVQNTRDREYDVVPSRLRRPGAVVLEIDDEDPIFTHLESAAPIRNYGWPRDLPRAVGQ 358
C1ALY5 GVQNTRDREYDVVPSRLRRPGAVVLEIDDEDPIFTHLESAAPIRNYGWPRDLPRAVGQ 358
       **********************************************************
