# Supplementary material for: Computational Comparative Study of Tuberculosis Proteomes Using a Model Learned from Signal Peptide Structures
Source: PLoS One. 2012 Apr 9;7(4):e35018. doi: 10.1371/journal.pone.0035018 (PMC3322152; doi:10.1371/journal.pone.0035018)
Supplement: Dataset S1 — Accession IDs of the benchmark datasets. (XLS) [file pone.0035018.s002.xls]

## Sheet: Benchmark Datasets
MIX				EUK				BAC
SPDB	SP	TM	G	SPDB	SP	TM	G	SPDB	SP	TM	G
11S3_HELAN	P19084	P00125	Q13362	11S3_HELAN	P19084	P00125	Q13362	ADP1_MYCPN	P19361	P51765	Q04416
11SB_CUCMA	P13744	P13272	P63151	11SB_CUCMA	P13744	P13272	P63151	AGAR_ALTAT	Q5SF94	D0VWR1	Q70AC7
2B11_HUMAN	P19361	P51765	P78314	2B11_HUMAN	P15457	Q4H132	P78314	AIDA_ECOLX	Q9LAP7	D0VWR7	P0ABD5
2SS1_ARATH	P15457	D0VWR1	Q0VCA8	2SS1_ARATH	P23110	C4IX13	Q0VCA8	ALE1_STACP	P84888	D0VWR8	P36683
2SS8_HELAN	P23110	D0VWR7	P29372	2SS8_HELAN	Q76FP5	P63142	P29372	ALXM_PHOS4	P13734	P12238	P0A4W6
ACET_HUMAN	Q76FP5	D0VWR8	P11171	ACET_HUMAN	P12820	Q58K79	P11171	ALYA_PSEAL	O05156	P12239	P06134
ACE_RABIT	Q5SF94	P12238	Q13541	ACE_RABIT	Q10714	P27338	Q13541	AMPC_PSYIM	P39265	Q7DGD4	Q7NSA6
ACH1_DROME	Q9LAP7	P12239	Q04416	ACH1_DROME	Q3C257	P07143	Q9H0P0	AMP_ONYPE	P39049	P12241	Q7CUX4
ACHD_MOUSE	P84888	Q7DGD4	Q9H0P0	ACHD_MOUSE	P35318	P08067	P49902	ASA1_ENTFA	Q59639	D0VWR9	P83734
ADA32_HUMAN	P12820	P12241	P49902	ADA32_HUMAN	P32781	P08525	Q6H8Q1	BCSP_BRUAB	O05465	P12313	P42907
ADAM7_RAT	Q10714	D0VWR9	Q70AC7	ADAM7_RAT	Q653V7	P55087	P15891	BDB_BRECH	P00691	D0VWR5	P0A251
ADML_HUMAN	Q3C257	P12313	Q6H8Q1	ADML_HUMAN	O13716	D0VWW3	Q13085	BMP_TREPA	P16950	P69054	P11759
ADP1_MYCPN	P35318	D0VWR5	P15891	AEGP_RAT	P01364	Q6NYR1	O00763	CAH_NEIGO	P17953	P0AC44	P32718
AEGP_RAT	P32781	Q4H132	Q13085	AGA2_YEAST	P07712	P32851	Q00955	CELK_CLOTM	P36560	Q81HW2	P06653
AGA2_YEAST	P13734	C4IX13	O00763	AGR2_HUMAN	O95994	Q1XA76	Q9UKU7	CEXE_ECOLX	Q02192	Q8DJ43	Q9L543
AGAR_ALTAT	Q653V7	P63142	Q00955	AJL2_ANGJA	Q90WJ8	P05631	P11310	CGKA_ALTCA	P0A3T3	Q8DJZ6	O25836
AGR2_HUMAN	O13716	P69054	Q9UKU7	AKH_MANSE	P19872	D2YW45	Q8NC06	CHIB_SERMA	Q44856	Q9F1K9	P10932
AIDA_ECOLX	P01364	P0AC44	P11310	ALB1C_PEA	P67788	P12355	Q9BR61	CHIPS_STAAE	O08498	P09391	P68767
AJL2_ANGJA	P07712	Q81HW2	Q8NC06	AMTN_HUMAN	P62928	P17227	Q709F0	COX2_BACP3	P25910	Q82X47	P85302
AKH_MANSE	O95994	Q8DJ43	Q9BR61	AMY2_HORVU	P49252	E1C9L2	P45954	CPG1_PORGI	P13661	Q98GN8	Q8A1E9
ALB1C_PEA	Q90WJ8	Q8DJZ6	P0ABD5	AMYG_HORRE	Q6UX39	Q10589	Q96AP0	CSLA_PEDHE	P05818	P43457	P23793
ALE1_STACP	P19872	Q9F1K9	Q709F0	AMYH_SACFI	P00693	P12357	Q8TDX5	CSLB_PEDHE	O05391	Q9KX50	Q87M87
ALXM_PHOS4	P67788	P09391	O30273	AMYI_YEAST	P23176	P22179	Q8WXI4	CSP1_CORML	P37028	Q50541	P63562
ALYA_PSEAL	P62928	Q57837	P45954	ANF_HUMAN	P07683	Q41385	P21399	CWBA_BACSU	P04369	Q9KX51	Q5SHH5
AMPC_PSYIM	O05156	Q58K79	Q96AP0	ANGL3_HUMAN	P08017	P20292	O96759	CY1_RHOCA	P00150	P83791	Q9K8V3
AMP_ONYPE	P39265	Q82X47	Q8TDX5	ANGL7_HUMAN	P04065	P50369	Q7Z6V5	CYC9_DESDE	P59807	P83792	P27254
AMTN_HUMAN	P39049	Q98GN8	Q8WXI4	ANIS1_ANISI	P01160	Q42496	Q9NRN7	CYCA_METME	Q50940	P83794	P0A6D0
AMY2_HORVU	Q59639	P27338	P21399	ANPRA_HUMAN	Q9Y5C1	P0C1D4	P54922	CYCL_METEX	P0C2S1	P83795	P0A4Y8
AMYG_HORRE	P49252	P43457	P36683	ANP_LIMFE	O43827	P36886	Q7T291	DACC_BACSU	A2TJI4	P83796	P11447
AMYH_SACFI	O05465	Q9KX50	P0A4W6	APLP_LOCMI	Q7Z1K3	P32876	Q9P4V2	DEXT_STRDO	P43478	P83797	P77398
AMYI_YEAST	Q6UX39	Q50541	O96759	APOA2_HUMAN	P09031	P31356	P43567	DHGB_ACICA	Q0JRK4	Q2S2F8	Q8ZNF3
ANF_HUMAN	P00693	Q9KX51	Q7Z6V5	APOA_HUMAN	Q59KZ1	Q41372	Q9FIX2	DSBG_ECOLI	P20533	P37019	P56081
ANGL3_HUMAN	P23176	P07143	P06134	APR3_HUMAN	Q9V496		Q9Y4K1	E2BB_ECOLX	P11797	P31547	P63590
ANGL7_HUMAN	P07683	P08067	Q7NSA6	APY_CIMLE	Q9U943		Q12476	EBAG_FLAST	A6QIG7	P11350	O67049
ANIS1_ANISI	P08017	P08525	Q7CUX4	ARGR1_ARGRF	P02652		Q9LYU8	ELBH_ECOLX	O07921	Q7DFA3	P08692
ANPRA_HUMAN	P04065	P83791	P83734	ASF2_HELAN	P08519		P24588	EMP_STAAU	P12374	O67854	Q7SIF3
ANP_LIMFE	P00691	P83792	Q9NRN7	ATPI_SPIOL	Q5XM24		O24172	ESPC_ECO27	P12376	P69380	Q81RQ4
APLP_LOCMI	P01160	P83794	P54922	ATT_APLCA	O96559		Q06453	ETXB_CLOPE	Q58AD3	P31553	P24242
APOA2_HUMAN	Q9Y5C1	P83795	Q7T291	BAMBI_HUMAN	Q5GQ85		P56682	FAEC_ECOLX	P54507	Q99T13	P0ACI6
APOA_HUMAN	O43827	P83796	P42907	BAR1_YEAST	Q64HC7		O96935	FAED_ECOLX	P28784	Q9X4B7	Q9Z4Z5
APR3_HUMAN	Q7Z1K3	P83797	P0CD66	BASI_HUMAN	P14296		P49418	FAEF_ECOLX	P0A1Z9	Q72EF4	P0A962
APY_CIMLE	P09031	Q2S2F8	Q9P4V2	BCP4_RABIT	Q8N6G6		P50579	FANC_ECOLX	Q59288	P0A425	Q9KSL4
ARGR1_ARGRF	Q59KZ1	P37019	Q8ZVK6	BGBP_BOMMO	O96910		P39687	FECA_ECOLI	Q46079	P0AC25	P09219
ASA1_ENTFA	Q9V496	P31547	Q8U2D5	BGL1_SACFI	P12630		P10275	FEPA_ECOLI	P0C1D7	Q8DJI1	O52063
ASF2_HELAN	Q9U943	P11350	P43567	BIND_STRPU	Q02247		P01016	FHUA_ECOLI	P77214	Q9F1R6	P13835
ATPI_SPIOL	P02652	P42259	P0A251	BOC_HUMAN	Q9NJ98		P03880	FLHE_SALTY	P14892	P60063	Q52430
ATT_APLCA	P08519	Q7DFA3	Q9FIX2	BPIL1_HUMAN	P22506		P16157	FLIP_SALTY	Q02114	P06609	Q831B2
BAMBI_HUMAN	Q5XM24	P55087	Q9Y4K1	BT3A3_HUMAN	P07337		O60678	FM2_BORPE	P81894	P44741	O07529
BAR1_YEAST	P16950	O67854	Q12476	C16L2_HUMAN	P06651		P35753	FM3_KLEPN	Q9RN68	D9IA43	P33553
BASI_HUMAN	O96559	P42196	Q9LYU8	C1QT6_HUMAN	Q12737		O43747	FNBA_STAA8	Q9RQB9	D9IA44	O33833
BCP4_RABIT	Q00901	D0VWW3	P24588	CA187_HUMAN	P29002		P35585	GLPQ_ECOLI	P14774	D9IA45	O69315
BCSP_BRUAB	Q5GQ85	P69380	Q57991	CA2D1_RABIT	Q86WA6		Q02410	GTFC_STRMU	P00144	P83698	Q9X108
BDB_BRECH	Q64HC7	Q6NYR1	P11759	CADM3_HUMAN	Q8N4F0		P10398	GUNB_CALSA	P81040	P0ADZ7	P20384
BGBP_BOMMO	P14296	P32851	O24172	CAH9_HUMAN	Q9LXD6		Q8WZ64	GUNB_PAELA	P39844	P0C7B7	O24872
BGL1_SACFI	P17953	P31553	P32718	CALCR_HUMAN	Q9BXI9		P53365	GUNG_CLOTH	Q8GPG4	Q72LA6	O06620
BIND_STRPU	P36560	Q1XA76	P06653	CALX_CANFA	P20851		Q93Z70	GUNH_CLOTH	Q8GPG1	P0C0S1	P13001
BMP_TREPA	Q8N6G6	Q99T13	Q06453	CART_HUMAN	P01263		Q6AV34	GUN_BACS6	P39653	Q8KRV3	P53554
BOC_HUMAN	O96910	Q9X4B7	P56682	CATW_HUMAN	O42630		Q92888	HBLA_BACCE	Q54443	P54582	P53555
BPIL1_HUMAN	P12630	Q72EF4	Q9L543	CBLN3_HUMAN	Q16568		Q91X46	INH_ERWCH	P13650	D9N164	Q63K37
BT3A3_HUMAN	Q02192	P0A425	O25836	CBPH_APLCA	P09668		Q9NR80	ISDA_STAAU	P77202	D6R8X8	P06555
C16L2_HUMAN	Q02247	P05631	P10932	CCKN_BOVIN	P56202		O55043	IUTA_ECOLX	P22222	Q8YSC4	P82243
C1QT6_HUMAN	P0A3T3	D2YW45	O96935	CD180_HUMAN	Q8J0D2		Q7Z628	KDGM_DICD3	P13812	P13738	P13081
CA187_HUMAN	Q44856	O59010	P68767	CD1A_HUMAN	Q6UW01		O43307	LAMB_ECOLI	P36911	P38383	P06611
CA2D1_RABIT	Q9NJ98	P0AC25	P85302	CD244_HUMAN	P15087		O15085	LYTB_STRR6	P36913		P31570
CADM3_HUMAN	P22506	Q8DJI1	P49418	CD276_HUMAN	Q8T112		Q5VV41	M6B_STRP6	P80036		Q9X278
CAH9_HUMAN	P07337	Q9F1R6	P50579	CD27_HUMAN	Q9D6Y1		Q86VW2	MARI_ALTSP	P14756		Q60393
CAH_METTE	P06651	P60063	Q8TXW1	CD28_HUMAN	P41520		Q9NX46	MOMP6_CHLPS	P13811		P51853
CAH_NEIGO	O08498	P06609	P39687	CD2_HUMAN	O89093		Q5SW96	MRP4_STRPY	P0C6P1		Q9KIZ4
CALCR_HUMAN	P25910	O27564	P10275	CD320_HUMAN	Q9Y4X3		O14497	NANB_STRPN	P37957		P77213
CALX_CANFA	P13661	P12355	P01016	CD34_HUMAN	Q61400		Q8NFD5	NCASE_PSEAE	Q02307		P94388
CART_HUMAN	Q12737	P17227	P03880	CD3D_RAT	P01507		Q99856	NEPU1_THEVU	P0A0M0		P31572
CATW_HUMAN	P05818	E1C9L2	P16157	CD3E_HUMAN	P14661		P29374	NIKA_ECOLI	Q99003		Q06911
CBLN3_HUMAN	P29002	P44741	O60678	CD3G_HUMAN	O95813		Q14865	NPRE_BACCL	P04738		P07773
CBPH_APLCA	O05391	D9IA43	P35753	CD3H_MOUSE	Q6UWE3		P53974	NPRV_VIBPR	P25447		P95607
CCKN_BOVIN	Q86WA6	D9IA44	Q8A1E9	CD44_RAT	Q556R7		O43488	OM3A_RHILV	P18103		P07774
CD180_HUMAN	Q8N4F0	D9IA45	O43747	CD45_HUMAN	P00751		P24057	OMP1_COXBU	P20861		P38582
CD1A_HUMAN	P37028	Q10589	P35585	CD5_HUMAN	P05156		P27540	OMPA2_NEIMC	P20862		A5JTM5
CD244_HUMAN	Q9LXD6	P12357	Q02410	CD79B_MOUSE	Q27081		P07547	OMPA_THEMA	P08191		P38580
CD276_HUMAN	Q9BXI9	P22179	Q9YBQ2	CD80_MOUSE	Q23997		P32390	OMPG_ECOLI	P12634		P54965
CD27_HUMAN	P20851	Q41385	P10398	CD83_HUMAN	P02846		Q3T035	OMPL_PHOPR	P15930		O87696
CD28_HUMAN	P04369	Q9YDF8	Q8WZ64	CD8A_MOUSE	Q27972		O49397	OPP22_HAEIN	P0A1N4		Q0TUN8
CD2_HUMAN	P00150	P83698	P23793	CD8B_HUMAN	P08830		Q9ULH1	P3P_LACLS	P05788		Q47083
CD320_HUMAN	P59807	P20292	P53365	CD99_HUMAN	Q8LGR0		Q96DX5	PAB_PEPMA	P12267		P36659
CD34_HUMAN	P40881	P50369	Q87M87	CEAM1_HUMAN	Q25589		Q9H1I8	PAG_BACAN	P14738		P06495
CD3D_RAT	Q50940	Q42496	Q93Z70	CEBIP_ORYSJ	P20730		Q9ULZ3	PAPA_ECOLX	P07662		Q7SIB1
CD3E_HUMAN	P01263	P0C1D4	P63562	CECA_HYACE	P0CB51		Q9Y294	PAPG_ECOLX	P09394		P62552
CD3G_HUMAN	O42630	P0ADZ7	Q6AV34	CEF10_CHICK	Q9SLP4		Q9NR48	PGDS_BACSU	P13470		B2MVM5
CD3H_MOUSE	Q16568	Q60175	Q5SHH5	CER1_HUMAN	Q9U3Z3		Q8VBT9	PHLC_PSEAE	P13933		P72760
CD44_RAT	P09668	Q57817	Q9K8V3	CF126_HUMAN	Q6UW78		P13619	PMEA_ERWCH	P10474		P72759
CD45_HUMAN	P56202	P60460	P27254	CFAB_HUMAN	P07231		Q14CW9	PRTA_STRGR	P04956		O34994
CD5_HUMAN	Q8J0D2	P0C7B7	P0A6D0	CFAI_HUMAN	Q9Y240		Q6PL18	PRU_MYXXA	P0C2S4		P19079
CD79B_MOUSE	Q6UW01	Q72LA6	P0A4Y8	CH47_DROME	P02457		P15336	PTRA_ECOLI	P16218		O32085
CD80_MOUSE	P15087	P0C0S1	Q92888	CHCB1_BOMMO	P06681		P18848	RHIE_DICD3	P19424		O52582
CD83_HUMAN	Q8T112	Q8KRV3	Q91X46	CHE1_CHEAL	P08120		Q03818	SACB_BACAM	P76341		P04419
CD8A_MOUSE	Q9D6Y1	P54582	Q9NR80	CHHA2_BOMMO	P0C0L4		P35193	SACB_STRMU	Q0Z8B6		P18000
CD8B_HUMAN	P41520	D9N164	O55043	CHHB_HOMAM	P06684		Q12292	SHPI_STAHY	P22542		P17998
CD99_HUMAN	O89093	P36886	Q7Z628	CHI1_COCPO	P13671		P38182	SLAPO_BREBE	P20078		P05820
CEAM1_HUMAN	Q9Y4X3	D6R8X8	O43307	CHIT1_TULBA	P10643		P22027	SMBP_NITEU	P10423		P0AE60
CEBIP_ORYSJ	Q61400	Q8YSC4	O15085	CLC11_HUMAN	P07360		P00833	SODC_ACTPL	P23382		P18548
CECA_HYACE	P01507	P32876	Q5VV41	CLC14_HUMAN	P20849		P38077	SPI_BRECH	P18958		P58233
CEF10_CHICK	P14661	P31356	Q86VW2	CLM1_HUMAN	Q07092		P13621	SUBF_BACSU	Q2FV52		P40942
CELK_CLOTM	P0C2S1	Q41372	Q9NX46	CLM9_HUMAN	P01189		P54253	TACY_LISMO	Q9LAB5		P25734
CER1_HUMAN	O95813	P13738	Q5SW96	CO1A1_CHICK	Q6PSU2		P54252	TEE6_STRP6	P0C1S5		O32253
CEXE_ECOLX	A2TJI4	P38383	O14497	CO2_HUMAN	P0C1X2		O15265	TOLC_ECOLI	Q5NGV7		P61491
CF126_HUMAN	Q6UWE3		Q8NFD5	CO4A1_DROME	Q00945		P82387	TRBC_ECOLI	P83674		P0AE63
CFAB_HUMAN	Q556R7		Q99856	CO5_MOUSE	Q5DW47		Q8ML92	TREA_ECOLI	O88038		P0CH62
CFAI_HUMAN	P00751		P29374	CO6_HUMAN	Q26377		Q92843	TSAG_ORITS	P81715		P07363
CGKA_ALTCA	P05156		Q14865	CO7_HUMAN	Q9GSA4		O43521	UGPB_ECOLI	Q93MW7		Q9X006
CH47_DROME	Q27081		P53974	CO9A1_HUMAN	Q8T0Y7		O00154	UIDC_ECOLI	P59206		Q9X005
CHCB1_BOMMO	P43478		O43488	CO9_HUMAN	Q6UX52		P56533	VACA2_HELPY	P39848		P07801
CHE1_CHEAL	Q0JRK4		P24057	COGA1_HUMAN	P04923		O75531	VVHA_VIBVU	O33599		P0A964
CHHA2_BOMMO	Q23997		P11447	COLI_HUMAN	Q6WN34		O44739	WAPA_STRMU	P51529		Q56311
CHHB_HOMAM	P02846		P77398	CORZ_GALME	O75629		Q99933	XYNA_BACPU	P29399		Q9X1V3
CHI1_COCPO	Q27972		Q8ZNF3	CP2_APLCA	Q6UXH1		Q91YN9	Y362_HAEIN	P0C8Z8		P0AE67
CHIB_SERMA	P08830		P27540	CR2_HUMAN	P25308		Q5F486	YADA1_YEREN	P13113		P0A9H9
CHIPS_STAAE	Q8LGR0		P07547	CRDL2_HUMAN	O75462		Q9UQB8	YNFD_ECOLI	P30141		P0AE70
CHIT1_TULBA	Q25589		P56081	CREG1_HUMAN	Q96318		Q99728		P20910		P0AE72
CLC11_HUMAN	P20730		P63590	CRLF1_HUMAN	Q969H8		P28814		Q54727		Q5PXQ6
CLC14_HUMAN	P0CB51		O67049	CRYS_DICDI	P11052		Q9HBU1		P15698		P40685
CLM1_HUMAN	P20533		P32390	CSF1_MOUSE	P09919		Q99ML1		P0ABL3		Q8L0V4
CLM9_HUMAN	P11797		Q3T035	CSF2_HUMAN	P13611		P56945		Q9I596		P29827
CO1A1_CHICK	A6QIG7		O49397	CSF3R_HUMAN	P06915		Q00972		Q60053		Q01866
CO2_HUMAN	O07921		P08692	CSF3_MOUSE	P08672		P20749		P33590		P20901
CO4A1_DROME	Q9SLP4		Q7SIF3	CSPG2_HUMAN	P02893		Q86UU0		P19843		Q9RUZ0
CO5_MOUSE	Q9U3Z3		Q9ULH1	CSPG5_RAT	Q9H4G1		O00512		P94127		O06162
CO6_HUMAN	Q6UW78		Q96DX5	CSP_PLAFW	Q94424		Q6W2J9		P23384		O67987
CO7_HUMAN	P07231		Q81RQ4	CST9L_HUMAN	Q96CG8		Q00994		Q00971		P0ABH9
CO9A1_HUMAN	Q9Y240		Q9H1I8	CTF1_CTEFE	Q86IV5		P49235		P23701		P63284
CO9_HUMAN	P02457		P24242	CTHR1_HUMAN	P85196		Q93088		P16271		Q9RA63
COGA1_HUMAN	P06681		Q9ULZ3	CVP1_PIMHY	Q8T635		P55957		Q51911		P37571
COLI_HUMAN	P08120		Q9Y294	CVP5_PIMHY	Q8T0W5		P53004		P13423		P39070
CORZ_GALME	P0C0L4		Q9NR48	CVP7_PIMHY	Q8T0W3		Q9Y6D5		P15319		Q9A5I0
COX2_BACP3	P06684		P32267	CXI_CONVR	Q8T0W2		P40013		P13720		P0A6H1
CP2_APLCA	P13671		P0ACI6	CXKG_CONGE	Q8T0W1		P53630		P07111		P22260
CPG1_PORGI	P10643		Q9Z4Z5	CYSEP_RICCO	Q8MMH0		Q13075		P17543		Q06528
CR2_HUMAN	P07360		Q8VBT9	CYTL1_HUMAN	O95715		Q96CA5		C7G1H4		P0C5C2
CRDL2_HUMAN	P20849		O28440	DB127_HUMAN	P19336		Q96P09		P0AFI5		P43985
CREG1_HUMAN	Q07092		P0A962	DCD_HUMAN	O65039		P16277		P94449		P14204
CRLF1_HUMAN	P01189		Q9KSL4	DEF1_HUMAN	Q05094		P43583		Q02940		P67731
CRYS_DICDI	Q6PSU2		P13619	DEF1_PETHY	Q6TPK4		P47039		P96740		P0A6I3
CSF1_MOUSE	P0C1X2		Q14CW9	DIAP_GASAT	P31727		Q53HL2		P18192		P0ABQ0
CSF2_HUMAN	Q00945		Q6PL18	DKK1_HUMAN	Q9NRR1		O81192		P12625		O34797
CSF3R_HUMAN	P12374		P15336	DKK3_HUMAN	Q9H1M4		Q12830		Q8KRU5		O67792
CSF3_MOUSE	P12376		P18848	DLK_HUMAN	P81605		P24781		P14005		P0A6I9
CSG_HALJP	Q58AD3		Q03818	DLL4_HUMAN	P85213		P15056		P0C1A8		Q6G7I0
CSG_HALVO	Q5DW47		P35193	DSPP_RAT	P59665		Q10337		P27458		Q81VX4
CSG_METFE	Q26377		Q12292	ECTP_TRIGR	Q8H6Q1		Q58F21		P00776		Q0PBB6
CSG_METJA	Q9GSA4		P38182	EDAR_HUMAN	Q6GU94		P53741		P27755		Q9HWC1
CSLA_PEDHE	P54507		P22027	EFNB1_HUMAN	B3F051		P48582		P68588		P97084
CSLB_PEDHE	Q8T0Y7		P09219	EGFL8_HUMAN	P19427		P14518		P31075		P21638
CSP1_CORML	P28784		P00833	EGGS_FASHE	P18173		P55201		P05458		P25524
CSPG2_HUMAN	Q6UX52		P38077	EGLN_HUMAN	Q01460		P32639		Q9I194		P39779
CSPG5_RAT	P04923		P13621	ELH1_APLCA	Q8T0W8		Q9BX70		Q8RJP2		Q97E82
CSP_PLAFW	Q6WN34		P54253	EMP47_YEAST	P81999		Q96KE9		P00648		Q5SID6
CST9L_HUMAN	O75629		P54252	ENPL_HUMAN	O94907		P20290		P21130		P13920
CTF1_CTEFE	Q6UXH1		O15265	ENPP2_RAT	Q9UBP4		P78543		P11701		O32221
CTHR1_HUMAN	P25308		O52063	ENPP7_HUMAN	Q6E0U4		O60566		P68802		P0A2L3
CVP1_PIMHY	O75462		P82387	ENTIC_APLCA	Q75WF2		O43683		Q9S1G7		P07788
CVP5_PIMHY	Q96318		Q8ML92	EP1G_DAUCA	Q8NBI3		P41695		P13429		O34656
CVP7_PIMHY	Q969H8		P13835	EPGN_HUMAN	Q62598		P26449		P13430		Q59990
CWBA_BACSU	P11052		Q52430	EPHB1_HUMAN	Q9ZT66		P83799		Q08002		P0A514
CXI_CONVR	P09919		Q831B2	EPOR_HUMAN	P13582		P28829		P81238		P0A516
CXKG_CONGE	P0A1Z9		O07529	EPYC_BOVIN	P23227		P38822		P44542		P63709
CY1_RHOCA	P27373		Q92843	ERV25_YEAST	P05305		P11586		P09333		Q11062
CYC9_DESDE	Q58232		O43521	ESAM_HUMAN	Q99944		Q9Y5P4		Q8KIL1		P73832
CYCA_METME	Q59288		Q9IMM3	EXP1_PLAFA	P07915		P50983		Q82S91		Q9AHD4
CYCL_METEX	Q46079		O00154	F13B_HUMAN	P01362		P58782		Q06517		P14779
CYSEP_RICCO	P0C1D7		P56533	FA5_HUMAN	P01360		Q9Y376		P24702		P48635
CYTL1_HUMAN	P13611		O75531	FAEA_ASPNG	O97939		O49482		P0C0J0		Q9KM65
DACC_BACSU	P06915		O44739	FBLN2_MOUSE	P14625		Q8L9J9		P43131		P0A366
DB127_HUMAN	P08672		Q99933	FCERA_MOUSE	Q64610		Q9QWF0		Q2FZL3		P0A377
DCD_HUMAN	P02893		Q91YN9	FCRL2_HUMAN	Q8I817		Q24572		P16397		P05519
DEF1_HUMAN	Q9H4G1		Q5F486	FCRLA_HUMAN	Q39688		O74856		P04189		A9JQL9
DEF1_PETHY	Q94424		Q9UQB8	FGF19_HUMAN	P79119		P36130		P31831		P37584
DEXT_STRDO	Q96CG8		Q99728	FGF23_HUMAN	Q9BS26		Q8N1Q1		P18481		P32400
DHGB_ACICA	Q86IV5		P28814	FGFR2_MOUSE	P04477		P35219		P45741		P76621
DIAP_GASAT	P85196		Q9HBU1	FGFR3_HUMAN	P16854		P17067		P38683		P0A314
DKK1_HUMAN	Q8T635		Q99ML1	FGFR4_HUMAN	P0C8E7		P07171		P46923		P71543
DKK3_HUMAN	P77214		P56945	FGRL1_HUMAN	P0C8E8		Q40313		P04977		P60243
DLK_HUMAN	Q8T0W5		Q00972	FIBA_PARPA	P05160		P07384		P18473		P33911
DLL4_HUMAN	Q8T0W3		P20749	FIBH_BOMMO	P12259		P20807		P13482		P0A382
DSBG_ECOLI	Q8T0W2		Q86UU0	FLRT2_HUMAN	O42807		Q9Y6W3		P96116		Q04470
DSPP_RAT	Q8T0W1		O00512	FRP1_PROCL	P37889		Q01518		P00775		P0A9G4
DTXH_CORBE	Q8MMH0		Q6W2J9	FSTL3_HUMAN	Q7L513		P04711		Q9RUE8		P69488
E2BB_ECOLX	P14892		Q00994	FST_HUMAN	O95750		Q9ULU8		Q9RU24		Q06320
E3GL_ADE02	Q02114		P33553	FZD3_HUMAN	Q9GZV9		P17555		P0AG80		P00122
EBAG_FLAST	O95715		O33833	G25L_CANFA	P36980		Q9WVG6		P19247		P04164
ECTP_TRIGR	P81894		O69315	G6B_HUMAN	P02674		P17576		P11000		P15318
EDAR_HUMAN	Q9RN68		P49235	GAST_BOVIN	P19477		O15234		P54327		Q9K499
EFNB1_HUMAN	Q9RQB9		Q9X108	GCY_ARBPU	P05790		P89116		P83513		P81154
EGFL8_HUMAN	P14774		Q93088	GI24_HUMAN	Q18184		P42575		P17137		P00137
EGGS_FASHE	P00144		P55957	GIH_HOMAM	A1X158		P42574		P36917		O53573
EGLN_HUMAN	P81040		P53004	GIL2_ENTHI	B0JFB8		P55212		Q45071		O31440
ELBH_ECOLX	P19336		Q9Y6D5	GLBA1_OLIMA	Q867W1		P55210		A4QD57		P23154
ELH1_APLCA	O65039		P40013	GLBB1_OLIMA	O95633		P55211		A4QFQ3		O34926
EMP47_YEAST	Q05094		P20384	GLCA_SOYBN	P19883		P84902		P43972		Q87WW0
EMP_STAAU	Q6TPK4		O24872	GLRK_CHICK	Q9TT95		P04573		Q57449		P0A9D4
ENPL_HUMAN	P31727		O06620	GLT4_WHEAT	Q8BHN3		Q13938		P77368		P25924
ENPP2_RAT	Q9NRR1		P53630	GLUC_CAVPO	P13816		P13127		P31545		O05927
ENPP7_HUMAN	P39844		P13001	GON1_CLAGA	P01352		P40969		P0AB24		P38038
ENTIC_APLCA	Q9H1M4		P53554	GON3_HAPBU	Q8JFY4		Q13191		P94421		P0A646
ENV_MMTVC	P81605		P53555	GP1BA_HUMAN	Q90W22		Q92793		P33219		Q6GFF9
EP1G_DAUCA	Q8GPG4		Q63K37	GP22_LITCA	P55320		P16152		P76342		Q6G2G3
EPGN_HUMAN	Q8GPG1		Q13075	GP49A_MOUSE	Q03077		P59276		O31526		P72024
EPHB1_HUMAN	P85213		Q96CA5	GPI8_HUMAN	Q8HYA9		P83916		P37676		Q9X1K8
EPOR_HUMAN	P59665		Q96P09	GPR56_HUMAN	Q7M419		O00257		O31737		P44514
EPYC_BOVIN	Q8H6Q1		P06555	GPR97_HUMAN	Q5KSB7		O60729		O31803		P63897
ERV25_YEAST	Q6GU94		P82243	GREM1_HUMAN	P11827		Q8C0V1		P76172		Q836H8
ESAM_HUMAN	B3F051		P13081	GRN_MOUSE	Q6IV20		Q7Z6B0		P76344		Q9ZBA9
ESPC_ECO27	P19427		P16277	GRP_BOMOR	P10387		Q10423		P54484		Q57267
ETXB_CLOPE	P39653		P43583	GRP_HUMAN	P14314		P30274		P96729		P60327
EXP1_PLAFA	Q54443		P47039	HA22_HUMAN	P04092		P14635		P42111		O67262
F13B_HUMAN	P13650		Q53HL2	HA22_MOUSE	O18979		P18063		P94356		P00861
FA5_HUMAN	P18173		O81192	HABP2_MOUSE	P82358		P24385		Q5K103		P0A5M4
FAEA_ASPNG	Q01460		Q12830	HCE1_ORYLA	P33439		P24864		Q9AEM3		Q2GLJ4
FAEC_ECOLX	Q8T0W8		P24781	HCYA_SCUCO	P13006		P51946		Q8VLQ6		P28248
FAED_ECOLX	P81999		P15056	HEXB_ENTHI	Q01493		O75909		Q8KKG8		P27988
FAEF_ECOLX	O94907		Q10337	HIS1_HUMAN	Q6UWM5		O60563		Q5ZF24		P24171
FANC_ECOLX	Q9UBP4		Q58F21	HPSE_HUMAN	O60565		P00431		Q8G9Q0		P13632
FBLN2_MOUSE	Q6E0U4		P53741	HUGIN_DROME	P28797		P40202		Q44164		P0A1F0
FCERA_MOUSE	Q75WF2		P03228	I10R1_HUMAN	P29007		O14618		Q59924		P56191
FCRL2_HUMAN	Q8NBI3		Q9YC08	I10R2_HUMAN	P07492		Q64364		Q84BN2		Q03ZI1
FCRLA_HUMAN	P77202		O26776	I11RA_MOUSE	Q8J0I9		Q9Y5K6		Q9RBQ2		P95114
FECA_ECOLI	Q62598		P48582	I17RA_HUMAN	P23044		O95400		Q9XAS7		P95803
FEPA_ECOLI	P00589		P14518	I17RB_HUMAN	P16335		Q15078		Q44090		Q5SHZ3
FGF19_HUMAN	Q9ZT66		P55201	I17RC_HUMAN	Q14520		P32797		Q5YLN9		Q1J1N6
FGF23_HUMAN	P22222		P32639	I20RA_HUMAN	O77421		Q13042		Q70GE9		Q819K2
FGFR2_MOUSE	P13812		Q9BX70	I20RB_HUMAN	P31580		P11433		Q8KKH4		Q93LE9
FGFR3_HUMAN	P13582		Q96KE9	I22RA_HUMAN	Q95P08		Q8GY31		Q5W2C0		P96275
FGFR4_HUMAN	P36911		P20290	IBRO_ANACO	P25033		Q8NHZ8		Q5W292		P32436
FGRL1_HUMAN	P36913		P78543	ICI1_SOLPE	P06865		Q07785		Q6BEL6		Q1JU72
FHUA_ECOLI	P80036		P06611	ICI_LUMTE	Q86M34		Q16543		Q934G7		Q8DTU0
FIBA_PARPA	P23227		P31570	ICOS_RAT	P91953		P07834		Q934G2		O66540
FIBH_BOMMO	P05305		O60566	IFNB1_BOVIN	P15515		Q12018		O05471		Q9X1P5
FLHE_SALTY	Q99944		O43683	IFNK_HUMAN	Q9GQV7		Q99459		Q5W297		P50743
FLIP_SALTY	P07915		P41695	IGFL1_HUMAN	P04196		Q99741		O50371		O53442
FLRT2_HUMAN	P14756		P26449	IL10_HUMAN	P04929		Q00536		Q934G0		P02966
FM2_BORPE	P13811		P83799	IL17F_HUMAN	P04930		O14519		Q46023		P95193
FM3_KLEPN	P01362		Q9X278	IL17_HUMAN	O35310		Q16667		Q4A4I7		Q8YQD8
FNBA_STAA8	P01360		Q60393	IL19_HUMAN	Q9U6V9		P38936		Q9S3L8		Q8Z0C1
FRP1_PROCL	P0C6P1		P28829	IL1R1_HUMAN	Q9VG55		P46527		Q9S1H9		Q6BF16
FSTL3_HUMAN	O97939		P03206	IL21R_HUMAN	C4NZN9		Q16878		Q9AE75		P59337
FST_HUMAN	P14625		P51853	IL22_HUMAN	Q969J5		Q06850		Q8GJ27		P45510
FZD3_HUMAN	Q64610		P38822	IL24_HUMAN	P01068		Q9NJU9		Q8RJN8		P76014
G25L_CANFA	Q8I817		Q9KIZ4	IL25_HUMAN	P16231		P28583		Q8KKG7		Q9CIV9
G6B_HUMAN	Q39688		P11586	IL2RG_HUMAN	P83472		Q9H211		Q53919		P0A542
GAST_BOVIN	P79119		Q9Y5P4	IL3_HUMAN	Q4WZ11		Q9Y6F8		Q9R6Y9		Q59477
GCY_ARBPU	Q9BS26		P50983	IL4RA_MOUSE	P01578		Q9Y232		Q48393		P30234
GI24_HUMAN	P04477		P58782	IL5RA_HUMAN	Q9P0W0		Q5VT06		Q9ACN7		P40871
GIH_HOMAM	P16854		P77213	IL6RA_HUMAN	P17267		P05554		Q9EV58		P00393
GIL2_ENTHI	P37957		Q9Y376	IL7RA_HUMAN	Q6UW32		P17676		Q9EUR5		Q93NG6
GLBA1_OLIMA	Q02307		O49482	ILRL1_HUMAN	P01591		Q9BXF3		Q8KKG0		P64139
GLBB1_OLIMA	P0A0M0		Q8L9J9	INAR2_HUMAN	P22301		P30429		Q46334		P66817
GLCA_SOYBN	P0C8E7		Q9QWF0	INHA_HUMAN	Q96PD4		P41958		Q9RB42		P0ABR1
GLPQ_ECOLI	P0C8E8		Q24572	INSL3_HUMAN	Q16552		P39058		Q9RLV2		Q9WY43
GLRK_CHICK	P05160		O74856	INSL5_HUMAN	Q9UHD0		Q92879		Q48391		P71021
GLT4_WHEAT	Q99003		P36130	INV2_YEAST	Q76LU5		P36012		Q9Z4J8		Q8GNT2
GLUC_CAVPO	P12259		Q8N1Q1	IP21_SOLLC	Q9GZX6		P07199		Q4A1I5		P0ABS1
GON1_CLAGA	O42807		P35219	ITA1_RAT	Q13007		Q20646		Q8KKG1		P06149
GON3_HAPBU	P04738		P17067	ITA3_HUMAN	Q9H293		Q53EZ4		Q93MG8		P37672
GP1BA_HUMAN	P25447		P94388	ITA4_HUMAN	P08700		O13297		Q9AE74		Q81G39
GP22_LITCA	P18103		P31572	ITAE_HUMAN	P01586		Q9Y530		Q46520		Q03AZ0
GP49A_MOUSE	P20861		P07171	ITAL_HUMAN	P83869		P28012		Q6ZXZ8		P0AEE8
GPI8_HUMAN	P20862		Q40313	ITB1A_XENLA	P07994		O15519		Q07685		P69853
GPR56_HUMAN	P37889		P07384	ITB4_HUMAN	P07995		Q12102		Q9X775		O66659
GPR97_HUMAN	Q7L513		P20807	ITB7_MOUSE	O77801		Q9P4R8		O05123		P03004
GREM1_HUMAN	O95750		Q9Y6W3	JAM1_HUMAN	Q9Y5Q6		Q206Z5		Q51870		O26057
GRN_MOUSE	Q9GZV9		Q01518	JAM2_HUMAN	P10594		P32929		Q9F437		P35888
GRP_BOMOR	P36980		P04711	JAM3_HUMAN	P05119		Q99675		Q59644		Q8XTV4
GRP_HUMAN	P02674		Q9ULU8	JAML1_HUMAN	Q8MVA6		P15472		P69681		P46798
GTFC_STRMU	P19477		P24264	KA171_MESMA	P15500		Q7YS85		P06971		P0ACB0
GUNB_CALSA	P05790		Q66135	KAF1_SORBI	P62520		Q966X9		P02943		O25916
GUNB_PAELA	P08191		Q83884	KAX53_MESMA	Q9NBG9		O14646		P02930		P71715
GUNG_CLOTH	P12634		P17555	KAZD1_HUMAN	Q95NJ8		P32657		P08501		Q55418
GUNH_CLOTH	P15930		Q9WVG6	KI2L1_HUMAN	P0C1X6		Q14839				P39787
GUN_BACS6	P0A1N4		P17576	KIRR2_HUMAN	P14690		Q8TD26				P06567
HA22_HUMAN	Q18184		Q06911	KTEL1_HUMAN	Q9TVX3		Q9P2D1				P17820
HA22_MOUSE	P05788		O15234	L1CAM_HUMAN	P55927		Q9HCK8				Q7V4A7
HABP2_MOUSE	P12267		P89116	LAMA3_MOUSE	Q86QT3		Q96EP1				O87703
HAH4_HALME	P14738		P42575	LAMB1_HUMAN	Q8NBL1		P15882				Q9S5E2
HBLA_BACCE	A1X158		P42574	LAMC1_HUMAN	Q61789		Q9WUD1				P76129
HCE1_ORYLA	B0JFB8		P55212	LAMP1_BOVIN	P07942		P85084				Q04957
HCYA_SCUCO	Q867W1		P55210	LAMP2_HUMAN	P11047		O14757				P21189
HEMA_INCJH	O95633		P55211	LAR_DROME	Q2ULM2		O96017				P10443
HEMA_VACCI	P19883		P84902	LCM_LOCMI	P80060		P35790				O06672
HEXB_ENTHI	P07662		P07773	LCTL_HUMAN	Q08380		Q9Y259				P03007
HIS1_HUMAN	Q9TT95		P95607	LEUK_HUMAN	Q99538		Q9HD42				P06710
HPSE_HUMAN	Q8BHN3		P07774	LEUK_MOUSE	Q71DJ5		Q9UQN3				Q9ZHF6
HUGIN_DROME	P13816		P04573	LG3BP_HUMAN	P19515		Q9BY43				P26902
I10R1_HUMAN	P01352		Q13938	LIP_RHIMI	Q8N6C8		Q9Y3E7				Q9RS64
I10R2_HUMAN	Q8JFY4		P13127	LMAN1_HUMAN	P09334		Q96FZ7				Q9RZN1
I11RA_MOUSE	Q90W22		P38582	LMAN2_CANFA	P84809		P93324				Q0P891
I17RA_HUMAN	P55320		A5JTM5	LPH_HUMAN	Q86Y78		Q99653				P14300
I17RB_HUMAN	Q03077		P38580	LRC55_HUMAN	P83673		Q10103				Q99QV3
I17RC_HUMAN	Q8HYA9		P40969	LRRN1_HUMAN	Q1XG90		Q9UHD1				O87896
I20RA_HUMAN	Q7M419		P54965	LU_HUMAN	Q8T1G4		Q8WUH1				O87897
I20RB_HUMAN	Q5KSB7		O29535	LVP1B_BUTOC	Q9NL39		P40019				P45573
I22RA_HUMAN	P11827		O87696	LYAM2_HUMAN	Q9NL38		Q7Z094				Q46582
IBRO_ANACO	Q6IV20		Q0TUN8	LYPD6_HUMAN	O48540		O76071				O50580
ICI1_SOLPE	P09394		Q57836	LYSA_DICDI	Q8WPJ2		Q05583				P45568
ICI_LUMTE	P10387		O29537	MANA_MYTED	P80513		Q99828				P64012
ICOS_RAT	P14314		Q13191	MATN3_MOUSE	A0SPI0		O60543				Q9WZZ1
IFNB1_BOVIN	P04092		Q47083	MCP_HUMAN	O35701		Q15642				Q9RUB5
IFNK_HUMAN	O18979		P36659	MEL_APIME	P01499		Q9LZW4				P00383
IGFL1_HUMAN	P82358		Q92793	MFAP2_BOVIN	P25501		Q14011				Q57231
IL10_HUMAN	P33439		P06495	MFAP4_HUMAN	P27424		P56879				P96807
IL17F_HUMAN	P13006		P16152	MFAP_SACKL	P55083		Q99967				P64014
IL17_HUMAN	Q01493		P59276	MGF_CHICK	P20774		P19538				P64016
IL19_HUMAN	Q6UWM5		P83916	MIME_HUMAN	P81446		Q8R2K1				Q7W980
IL1R1_HUMAN	O60565		O00257	ML1_VISAL	Q8UUG2		Q9H0W9				A3DDQ3
IL21R_HUMAN	P28797		O60729	MORO_MORCH	P12872		Q9H7C9				P0A6P3
IL22_HUMAN	P29007		O28126	MOTI_HUMAN	Q86LE5		Q9H3H3				P0ABU5
IL24_HUMAN	P07492		Q7SIB1	MOX2R_HUMAN	A1BQQ5		Q9JI15				P01558
IL25_HUMAN	P13470		Q8C0V1	MPRI_HUMAN	A7VN13		P40233				P66799
IL2RG_HUMAN	Q8J0I9		Q7Z6B0	MUC15_BOVIN	O08601		P17684				Q81LV1
IL3_HUMAN	P13933		P62552	MYX1_CRODU	P82103		Q9FUJ1				Q9WYJ7
IL4RA_MOUSE	P10474		Q10423	NEG1_NEUCR	P24331		Q6P1I3				P50465
IL5RA_HUMAN	P04956		B2MVM5	NELL2_HUMAN	P41271		P28329				P96622
IL6RA_HUMAN	P0C2S4		P72760	NETO2_HUMAN	C5J888		P04973				P38424
IL7RA_HUMAN	P16218		P72759	NEU1_BOVIN	Q84UV8		P49951				P44681
ILRL1_HUMAN	P19424		P30274	NFASC_CHICK	Q99435		P30622				P0ADI4
INAR2_HUMAN	P23044		P14635	NLGNX_HUMAN	Q10ST8		Q96DZ5				P0AEJ2
INHA_HUMAN	P16335		P18063	NMB_HUMAN	P08949		Q3Y9I4				P11454
INH_ERWCH	Q14520		P24385	NO20_SOYBN	P10322		P49759				P30197
INSL3_HUMAN	Q48236		P24864	NPB_BOVIN	P10776		P49760				P13956
INSL5_HUMAN	O77421		P51946	NPF_AEDAE	Q8MJV4		P49761				P45344
INV2_YEAST	P31580		O75909	NPTN_HUMAN	Q8MP00		Q08685				Q03131
IP21_SOLLC	Q95P08		O60563	NPW_PIG	Q8MI35		P56772				Q03132
ISDA_STAAU	P25033		O34994	NPY_APLCA	Q27441		Q9FN42				P95242
ITA1_RAT	P06865		P00431	NRG_DROME	P24021		Q9SXJ6				P95243
ITA3_HUMAN	Q86M34		P40202	NRP1_HUMAN	O95157		Q94B60				P54656
ITA4_HUMAN	P91953		O14618	NRX1A_RAT	Q9Z0L3		Q9S834				Q9KX40
ITAE_HUMAN	P15515		Q64364	NTRK2_HUMAN	Q90YI1		Q9SAA2				Q06174
ITAL_HUMAN	P76341		Q9Y5K6	NUS1_ASPOR	Q6UWY5		Q16740				P0A564
ITB1A_XENLA	Q0Z8B6		O95400	NXPH3_HUMAN	Q8BHP7		Q9XJ35				Q99WU4
ITB4_HUMAN	Q9GQV7		Q15078	OCX32_CHICK	Q3V1G4		Q9XJ36				P0A567
ITB7_MOUSE	P04196		P32797	OLFA_RANPI	Q9XYT4		Q8L770				P0A568
IUTA_ECOLX	P04929		Q13042	OLFL1_HUMAN	O55232		Q8LB10				P53571
JAM1_HUMAN	P04930		P11433	ORCH_ORCCA	P12547		O60016				P96222
JAM2_HUMAN	O35310		Q8GY31	ORYZ_ASPOR	A2D4U1		Q25088				P0AEJ6
JAM3_HUMAN	P22542		Q8NHZ8	OST1_MOUSE	P31096		P01524				P19636
JAML1_HUMAN	Q9U6V9		Q07785	OST1_YEAST	P23498		P60245				P77218
KA171_MESMA	Q9VG55		Q16543	OSTC_BOVIN	P01012		P25070				P76541
KAF1_SORBI	C4NZN9		P07834	OSTP_BOVIN	Q8T113		Q9SRP5				Q9ZFV5
KAX53_MESMA	Q969J5		Q12018	OSTP_CHICK	P79076		P38677				P63746
KAZD1_HUMAN	P20078		Q99459	P27K_GALME	Q6Q251		Q9Y6Y1				P0ACZ4
KDGM_DICD3	P10423		Q980N4	P3IP1_HUMAN	P01302		P09543				P04995
KI2L1_HUMAN	P01068		Q97WM8	PAHO_CAVPO	Q3YJT5		Q8LAS7				P04993
KIRR2_HUMAN	P16231		Q99741	PARM1_HUMAN	P80964		Q9NSA3				P08394
KTEL1_HUMAN	P83472		P19079	PB1_PIG	A8CL69		Q9D1A2				P07648
L1CAM_HUMAN	Q4WZ11		Q00536	PCDBA_HUMAN	Q8WP90		Q969H4				Q7W7Q2
LAMA3_MOUSE	P01578		O14519	PCOC2_HUMAN	Q9UKZ9		P26932				P0A993
LAMB1_HUMAN	Q9P0W0		Q16667	PCSK5_MOUSE	Q8NBP7		Q96LI5				P63454
LAMB_ECOLI	P17267		P38936	PCSK7_RAT	Q8NBM8		O95628				P0A5Y4
LAMC1_HUMAN	Q6UW32		P46527	PCYXL_HUMAN	P04085		P04972				P50941
LAMP1_BOVIN	P01591		Q16878	PDGFA_HUMAN	P01213		P26441				A1VXZ7
LAMP2_HUMAN	P22301		O32085	PDYN_HUMAN	Q25255		Q39054				P28790
LAR_DROME	Q96PD4		Q06850	PE44_LUCCU	Q95UE8		Q7SIB2				P28793
LCM_LOCMI	Q16552		Q9NJU9	PEBP4_HUMAN	Q96S96		P01032				P42593
LCTL_HUMAN	Q9UHD0		P28583	PECA1_HUMAN	P22005		P60179				P46154
LEUK_HUMAN	Q76LU5		O58308	PER1_ZINEL	P08176		P60513				P94548
LEUK_MOUSE	Q9GZX6		O52582	PERF_MOUSE	Q4W1I8		P37300				P0A8V6
LG3BP_HUMAN	Q13007		Q9H211	PG12B_HUMAN	Q03211		Q9DBL7				Q9FA38
LIP_RHIMI	Q9H293		Q9Y6F8	PGFRA_HUMAN	Q9BZM1		Q53SF7				O34835
LMAN1_HUMAN	P08700		Q9Y232	PGPSA_DROME	Q9BX93		Q9UH73				Q5FA19
LMAN2_CANFA	P01586		Q5VT06	PGRP2_HUMAN	P16112		P53271				O06644
LPH_HUMAN	P83869		P04419	PHYLL_TOBAC	Q6H9K0		Q9H9E3				Q8GC87
LRC55_HUMAN	P23382		P18000	PIGT_HUMAN	P05117		O74986				Q9HV00
LRRN1_HUMAN	P07994		P17998	PIGX_RAT	Q9VYX7		Q8N668				P0A0A5
LU_HUMAN	P07995		P05820	PLA1A_RAT	Q6KF82		Q27954				P21890
LVP1B_BUTOC	P18958		P05554	PLA2R_BOVIN	Q56S59		Q28104				Q5SL28
LYAM2_HUMAN	O77801		P17676	PLBL2_HUMAN	Q69ST6		P40509				P0AEL3
LYPD6_HUMAN	Q9Y5Q6		Q9BXF3	PLE1_PSEAM	P97535		P53620				A6TF33
LYSA_DICDI	P10594		P30429	PLMP_GRIFR	Q8GT41		P61923				P80306
LYTB_STRR6	P05119		P41958	PLM_CANFA	Q10E50		O89053				P11053
M11P_SCVM1	Q2FV52		P0AE60	PLSC_PHYPO	P39457		P10589				P0A8P3
M6B_STRP6	Q9LAB5		P18548	PMEI_ACTDE	Q8NHP8		Q14019				P96253
MANA_MYTED	Q8MVA6		P39058	PMN14_PINFU	P81941		Q12287				P12255
MARI_ALTSP	P0C1S5		Q92879	PORIM_HUMAN	B2D1Y0		P04037				P0A6R3
MATN3_MOUSE	P15500		P36012	PPA6_HUMAN	P81054		P00426				P23222
MCP_HUMAN	P62520		P07199	PPAF_SOYBN	P19203		P00428				O67803
MEL_APIME	Q9NBG9		Q20646	PPN_DROME	Q9C2Z0		P00189				O67866
MFAP2_BOVIN	Q95NJ8		Q53EZ4	PRLR_HUMAN	P83326		A6Q0K5				P0A1J1
MFAP4_HUMAN	P0C1X6		P58233	PRO25_ORYSJ	Q6F4C6		P05093				P0A1J5
MFAP_SACKL	P14690		O13297	PROP_HUMAN	P27169		P11511				P16326
MGF_CHICK	Q5NGV7		P40942	PRP1_SOYBN	Q949Y3		P05177				P0ABY7
MIME_HUMAN	Q9TVX3		Q9Y530	PRRP_BOVIN	Q9NPH0		P08686				P0A8S9
ML1_VISAL	P55927		P25734	PRRT3_HUMAN	Q868Z9		Q09128				Q01960
MOMP6_CHLPS	Q86QT3		P28012	PRTK_TRIAL	Q13162		Q02318				O66891
MORO_MORCH	Q90121		O15519	PSBP_PORPU	P13727		P00179				Q9WY63
MOTI_HUMAN	P16948		Q66674	PT2K3_SOLTU	P17048		P10635				P26465
MOX2R_HUMAN	Q8NBL1		Q12102	PTPRG_HUMAN	A2XMB2		Q96242				P06974
MPRI_HUMAN	Q61789		O32253	PTPRZ_RAT	Q99935		P22680				P39739
MRP4_STRPY	P07942		Q01043	PYY_RAT	P27918		O04147				P0A1N2
MUC15_BOVIN	P11047		Q9P4R8	QSOX1_RAT	P81264		Q8NE35				Q9K6V7
MYX1_CRODU	P83674		Q206Z5	RIB2_HUMAN	P06873		Q6FI81				Q53391
NANB_STRPN	O88038		P32929	RISC_HUMAN	P50272		P63041				P02973
NCASE_PSEAE	Q2ULM2		Q99675	RNASO_RANCA	Q968Z6		Q9UKF6				P0AC16
NEG1_NEUCR	P80060		P15472	RNS2_NICAL	P11976		O95639				P08192
NELL2_HUMAN	Q08380		Q7YS85	S39A6_HUMAN	P17219		O43809				O50385
NEPU1_THEVU	Q99538		P61491	SANT_PLAFF	P06833		Q8N684				Q9I4K6
NETO2_HUMAN	P81715		P0AE63	SCF_MOUSE	Q9BYZ8		P31327				Q8Y6I2
NEU1_BOVIN	Q71DJ5		Q966X9	SCG2_RAT	Q8WXF3		P18886				O05783
NFASC_CHICK	P19515		O14646	SCKI_MESMA	Q9HB40		P14306				P0C278
NIKA_ECOLI	Q93MW7		P32657	SCN1B_RAT	P83618		P58989				O32157
NLGNX_HUMAN	Q8N6C8		Q14839	SCN2B_RAT	P11916		P78560				P78055
NMB_HUMAN	P09334		Q8TD26	SCRG1_HUMAN	P04007		P53674				P21164
NO20_SOYBN	P84809		Q9P2D1	SECP_APIME	A5HAK0		Q01147				Q55781
NPB_BOVIN	Q86Y78		Q9HCK8	SEM4B_HUMAN	P10742		P52943				P10121
NPF_AEDAE	P83673		P0CH62	SEM6B_HUMAN	P04927		P46109				P83749
NPRE_BACCL	Q1XG90		P07363	SFRP2_HUMAN	P16933		Q9M5P4				P0A9A6
NPRV_VIBPR	Q8T1G4		Q9X006	SFTPG_HUMAN	Q86SC0		Q43125				P0A9A9
NPTN_HUMAN	P59206		Q9X005	SG3A1_HUMAN	P10362		P02470				P64192
NPW_PIG	P39848		P07801	SGS8_DROME	Q7Z0H4		Q84KJ5				Q9X1A5
NPY_APLCA	O33599		P0A964	SIDT2_HUMAN	C9X4K7		Q9Y2S2				Q5SLL6
NRG_DROME	Q9NL39		Q56311	SKGR_XENLA	O75711		Q14894				P22256
NRP1_HUMAN	Q9NL38		Q9X1V3	SLAF6_HUMAN	Q5MJP5		Q9Y600				Q9R7D7
NRX1A_RAT	O48540		P0AE67	SLAF7_HUMAN	Q5D710		O75534				P39840
NTRK2_HUMAN	Q8WPJ2		P0A9H9	SLAF8_HUMAN	P02852		P33307				P0AEP3
NUS1_ASPOR	P51529		Q96EP1	SLIT_DROME	P17205		Q9Y2W7				Q59931
NXPH3_HUMAN	P80513		P15882	SLSG1_BRAOA	Q8N474		P67870				P39829
OCX32_CHICK	P29399		Q9WUD1	SM50_STRPU	Q96HF1		O14936				O66610
OLFA_RANPI	A0SPI0		P85084	SMS_HUMAN	Q92765		P41240				O66766
OLFL1_HUMAN	P0C8Z8		O14757	SN_MOUSE	Q6UW10		P86179				P68807
OM3A_RHILV	O35701		O96017	SODE_SCHMA	Q96QR1		P25651				Q8X7H4
OMP1_COXBU	P01499		P35790	SOSD1_HUMAN	P13730		O88544				Q06700
OMPA2_NEIMC	P13113		Q9Y259	SP60_DICDI	P02842		Q94JU3				Q5F9K6
OMPA_THEMA	P25501		Q9HD42	SPER_STRPU	P13673		P05691				P0AEP7
OMPG_ECOLI	P27424		Q9UQN3	SPIT2_HUMAN	P24014		P33240				Q6G2F0
OMPL_PHOPR	P55083		Q9BY43	SPON1_BOVIN	P22551		Q99LI7				Q5SKW7
OPP22_HAEIN	P20774		Q9Y3E7	SRCH_HUMAN	P11994		P58810				P54378
ORCH_ORCCA	P81446		Q96FZ7	SS100_YEAST	P01171		P58807				Q51669
ORYZ_ASPOR	Q8UUG2		P93324	SSP1_BOMMO	P01170		Q13363				A4Q8F7
OST1_MOUSE	P12872		Q99653	SSRB_CANFA	P16026		P49711				Q8ZQ30
OST1_YEAST	Q86LE5		Q10103	STC1_HUMAN	Q6X4U4		Q9Y5B0				P32816
OSTC_BOVIN	A1BQQ5		P0AE70	SVF30_VICFA	Q27022		Q9GZU7				Q8G8Y2
OSTP_BOVIN	P30141		P0AE72	SVP1_PIMHY	P15270		O14595				Q48485
OSTP_CHICK	A7VN13		Q5PXQ6	SVS5_RAT	Q9NAX4		P78358				P0A3F3
P27K_GALME	O08601		Q9UHD1	SYCN_RAT	P15501		P35221				P07762
P3IP1_HUMAN	P20910		P40685	T7358_HADSP	Q30HU9		P35222				Q10625
P3P_LACLS	P82103		Q8L0V4	TAC1_TACTR	P30941		O60716				P39669
PAB_PEPMA	P24331		Q8WUH1	TACA2_TACTR	Q9GLX9		P36075				P26649
PAG_BACAN	Q54727		P40019	TCI1_RHIBU	P23499		Q9NWM3				P15067
PAHO_CAVPO	P15698		Q7Z094	TCO1_HUMAN	Q966V2		Q13616				P0A6V9
PAPA_ECOLX	P0ABL3		O76071	TEMPT_APLCA	P48607		Q9JLV5				P0ACC7
PAPG_ECOLX	P41271		Q05583	TGFR2_HUMAN	P09350		Q13619				P30870
PARM1_HUMAN	Q9I596		Q99828	THYG_HUMAN	P11113		Q13620				O31616
PB1_PIG	C5J888		O60543	TICN2_HUMAN	P23327		Q93034				P13035
PCDBA_HUMAN	Q84UV8		P29827	TIE1_BOVIN	P13130		Q14999				P0A6F3
PCOC2_HUMAN	Q99435		Q15642	TIE2_BOVIN	P09179		Q109R6				P0A9C9
PCSK5_MOUSE	Q60053		Q01866	TINAL_HUMAN	P52823		Q9NTM9				P68688
PCSK7_RAT	P33590		Q9LZW4	TL5A_TACTR	Q8T9R8		O14529				P0AC59
PCYXL_HUMAN	Q10ST8		Q14011	TL5B_TACTR	Q8NBK3		Q7S6U4				P0AC69
PDGFA_HUMAN	P08949		P56879	TLR1_HUMAN	P09059		Q5MK11				O31465
PDYN_HUMAN	P10322		P20901	TLR3_HUMAN	Q8MMH5		P00175				P77454
PE44_LUCCU	P19843		Q99967	TLR5_HUMAN	P04812		Q9HB71				Q05755
PEBP4_HUMAN	P94127		Q9RUZ0	TM2D1_HUMAN	B3STN5		Q93VA3				Q05756
PECA1_HUMAN	P10776		O06162	TMIG2_HUMAN	B3STN7		P08197				P55038
PER1_ZINEL	Q8MJV4		P19538	TMM25_HUMAN	Q5D230		Q8WWM9				P57098
PERF_MOUSE	Q8MP00		Q8R2K1	TMM46_HUMAN	P14213		Q15438				P63224
PG12B_HUMAN	P23384		Q9H0W9	TMM66_HUMAN	Q9U8X3		Q9NQC7				P63228
PGDS_BACSU	Q00971		Q9H7C9	TMM9B_HUMAN	Q5EPH2		P85177				Q53940
PGFRA_HUMAN	Q8MI35		Q9H3H3	TNFB_HUMAN	P20061		O60759				Q83BJ0
PGPSA_DROME	Q27441		Q9JI15	TNR14_HUMAN	Q7Z0T3		P37842				O67359
PGRP2_HUMAN	P24021		P40233	TNR18_HUMAN	P09533		P42126				Q81X77
PHLC_PSEAE	O95157		P17684	TNR19_HUMAN	Q6T6C2		Q9Y4D1				P22321
PHYLL_TOBAC	Q9Z0L3		Q9FUJ1	TNR1B_HUMAN	Q6T6C1		P97318				P30128
PIGT_HUMAN	Q90YI1		Q6P1I3	TNR5_HUMAN	P01267		Q9UI36				P15874
PIGX_RAT	Q6UWY5		P28329	TNR6B_HUMAN	Q92563		Q9VBW6				Q56236
PLA1A_RAT	Q8BHP7		P04973	TNR8_HUMAN	Q9GZM7		Q93ZN9				P0C061
PLA2R_BOVIN	Q3V1G4		O67987	TNR9_HUMAN	Q9U8W8		Q9LFG2				P80870
PLBL2_HUMAN	P23701		P49951	TPSNR_HUMAN	Q9U8W7		Q9UIK4				P80874
PLE1_PSEAM	Q9XYT4		P30622	TPSN_HUMAN	O95407		Q9UN19				P0A6W9
PLMP_GRIFR	O55232		Q96DZ5	TR10D_HUMAN	P00750		Q9NR28				P37093
PLM_CANFA	P12547		Q3Y9I4	TR19L_HUMAN	Q8MMG9		Q9UJU6				P31742
PLSC_PHYPO	A2D4U1		P49759	TREA_PIMHY	P01152		P0CAP0				P15746
PMEA_ERWCH	P31096		P49760	TRH_RAT	P01150		Q62871				P45774
PMEI_ACTDE	P23498		P49761	TS11_GIALA	P54624		Q5T6F0				P0AES0
PMN14_PINFU	P01012		Q08685	TSA4_GIALA	P98066		Q8WV16				Q81JJ9
PORIM_HUMAN	P16271		P0ABH9	TSP1_HUMAN	P07996		Q96JK2				O34598
PPA6_HUMAN	Q8T113		P63284	TVA1_RABIT	Q05895		Q58WW2				O85465
PPAF_SOYBN	P79076		Q9RA63	TVA2_HUMAN	P55955		Q5TAQ9				P0C2S3
PPN_DROME	Q6Q251		P37571	TVB1_MOUSE	P04436		Q9UHG0				P15329
PRLR_HUMAN	Q51911		P56772	TVC1_MOUSE	P01738		Q42521				O51396
PRO25_ORYSJ	P13423		Q9FN42	TX60B_PHYSE	P04437		Q99259				P72065
PROP_HUMAN	P01302		Q9SXJ6	TXD12_HUMAN	P01736		Q05329				P0AES6
PRP1_SOYBN	P15319		Q94B60	TXI1_TEGAG	P04214		P27707				P33012
PRRP_BOVIN	P13720		Q9S834	TXM14_MACGS	P01740		P84634				P46083
PRRT3_HUMAN	P07111		Q9SAA2	TXND4_HUMAN	P03979		A8BQJ3				P46084
PRTA_STRGR	P17543		Q16740	TYRP1_HUMAN	P58912		Q12395				P46085
PRTK_TRIAL	C7G1H4		P39070	UD11_RAT	P49125		Q9NPI6				P31658
PRU_MYXXA	Q3YJT5		Q9XJ35	UGGG1_RAT	O95881		Q12517				Q9I747
PSBP_PORPU	P80964		Q9XJ36	UP04_CAEEL	O46166		O13828				O25103
PT2K3_SOLTU	A8CL69		Q8L770	UPK3A_BOVIN	Q75WG5		Q96C86				O33819
PTPRG_HUMAN	Q8WP90		Q8LB10	UTS2_HUMAN	Q9JLA3		Q9H816				O33820
PTPRZ_RAT	P0AFI5		Q9A5I0	VASOT_HYBBI	P04560		P32321				Q70I53
PTRA_ECOLI	Q9UKZ9		P0A6H1	VCAM1_HUMAN	O95399		Q14203				P55792
PYHD_CPVBM	Q8NBP7		P22260	VCLB_GOSHI	P19425		Q9QY93				P18079
PYY_RAT	Q8NBM8		O60016	VESP_OPHHA	P84843		Q42967				O07621
QSOX1_RAT	P04085		Q25088	VGFR3_HUMAN	Q86BW2		O43602				P0ACC1
RHIE_DICD3	P01213		P01524	VIT1_DROME	Q6UXB2		P56965				P32131
RIB2_HUMAN	Q25255		P60245	VMO1_CHICK	P09799		Q16531				P31517
RISC_HUMAN	Q95UE8		Q06528	VPR2_PIMHY	P83234		Q2YDS1				P25746
RNASO_RANCA	Q96S96		P0C5C2	VSIG2_HUMAN	P01283		Q92466				P0A6X3
RNS2_NICAL	P94449		P25070	VSIG4_HUMAN	P02843		P05031				P0ACE3
S39A6_HUMAN	Q02940		Q9SRP5	VSR1_PEA	Q6RG02		Q9DAF3				P23874
SACB_BACAM	P22005		P38677	VSTM1_HUMAN	P41366		P40087				P23873
SACB_STRMU	P08176		P43985	WAP_RAT	Q8MMH3		Q9NX09				P80882
SANT_PLAFF	Q4W1I8		P14204	WFKN2_MOUSE	O46655		P83638				O34520
SCF_MOUSE	Q03211		Q9Y6Y1	X3CL1_HUMAN	O70280		Q13206				P60757
SCG2_RAT	Q9BZM1		P67731	XA1_XENLA	Q28631		Q9NVP1				Q81G00
SCKI_MESMA	Q9BX93		P09543	XCL2_HUMAN	Q7TQN3		Q9UHI6				P0A5B1
SCN1B_RAT	P16112		Q8LAS7	XENO_XENLA	P23507		Q9UHL0				P16250
SCN2B_RAT	P96740		Q9NSA3	XTHA_PHAAN	Q9UBD3		O00571				Q46WL3
SCRG1_HUMAN	P18192		Q9D1A2	YK001_HUMAN	P07198		Q9UJV9				Q9PII2
SECP_APIME	Q6H9K0		Q969H4	YQ001_HUMAN	Q76BW5		Q9BQ39				Q9KJU4
SEM4B_HUMAN	P05117		P26932	ZG16_HUMAN	Q9S7Y7		Q9Y2R4				Q39YP6
SEM6B_HUMAN	Q9VYX7		Q96LI5	ZP2_HUMAN	O60844		Q86TM3				Q9X0D0
SFRP2_HUMAN	P12625		O95628	ZP3_MOUSE	Q9UK55		O95786				P02915
SFTPG_HUMAN	Q6KF82		P04972	ZP4_RABIT	Q9UUU0		Q5T1V6				P06988
SG3A1_HUMAN	Q56S59		P26441	ZPI_HUMAN	Q50I20		P17844				Q9K6Z0
SGS8_DROME	Q69ST6		Q39054		Q02039		P26196				Q9X0D3
SHPI_STAHY	P97535		Q7SIB2		Q9UUU3		O75398				O07513
SIDT2_HUMAN	Q8GT41		P01032		Q9UUU1		P17350				O32142
SKGR_XENLA	Q10E50		P60179		Q9UUU2		Q16698				P67911
SLAF6_HUMAN	P39457		P60513		Q9C1S7		Q9FV53				O34873
SLAF7_HUMAN	Q8NHP8		P37300		Q7Z9L2		Q9FUZ2				P71119
SLAF8_HUMAN	Q8KRU5		P18546		Q5W281		Q7M1F3				P0ACF8
SLAPO_BREBE	P81941		P03135		Q709P2		P20230				P51016
SLIT_DROME	B2D1Y0		P0A6I3		Q8TFE6		P81929				P28630
SLSG1_BRAOA	P81054		P0ABQ0		Q8TFE3		P80571				P28905
SM50_STRPU	P19203		O28077		Q9UUT7		Q9HBH1				P28632
SMBP_NITEU	Q9C2Z0		O34797		Q00870		P84156				P0ABS8
SMS_HUMAN	P14005		O67792		Q5VB04		P56552				O87198
SN_MOUSE	P0C1A8		P0A6I9		Q8NIP2		P35659				Q8RSY1
SODC_ACTPL	P83326		Q9DBL7		Q8NIP0		Q08495				Q5SJP8
SODE_SCHMA	Q6F4C6		P22535		O94219		Q6PAL8				Q5SJP7
SOSD1_HUMAN	P27169		P22536		Q7Z9K7		Q5TB30				P37352
SP60_DICDI	Q949Y3		P49861		Q873M5		P15924				P80064
SPER_STRPU	Q9NPH0		P03630		A0ZXZ4		P46170				Q9RE09
SPIN_CBEPV	Q868Z9		P03616		Q86SN1		O00273				P75548
SPIT2_HUMAN	Q13162		P04535		Q3V4E3		O76075				P11065
SPI_BRECH	P13727		Q90125		Q95NY5		Q7SIG4				Q9WZV5
SPON1_BOVIN	P27458		P36351		Q8I0G1		Q8WYQ5				Q887B5
SRCH_HUMAN	P17048		Q6G7I0		Q9XTP6		P23743				O85094
SS100_YEAST	A2XMB2		Q81VX4		O97365		Q16760				O06186
SSP1_BOMMO	Q99935		Q0PBB6		Q8I496		Q92506				P0A6Z1
SSRB_CANFA	P27918		Q9HWC1		Q7YWD0		P39517				P52644
STC1_HUMAN	P81264		P97084		B7ZDH2		P31116				P37565
STXA_BPH19	P00776		P21638		B7ZDH5		Q9SQT8				P0A6Y5
SUBF_BACSU	P06873		Q53SF7		Q95P32		Q9BTZ2				P0A6H5
SVF30_VICFA	P27755		P25524		Q16936		Q9YHT1				P0AB20
SVP1_PIMHY	P68588		P39779		B7ZDG7		Q9YHT2				P26408
SVS5_RAT	P50272		Q9UH73		Q7YSZ2		Q7L2E3				P42068
SYCN_RAT	Q968Z6		Q8PU52		B0AZW3		Q96C10				Q9KSQ2
T7358_HADSP	P31075		Q8PVT6		B4F335		Q14562				A0KF84
TAC1_TACTR	P11976		O28028		D6CHF2		Q08211				P42084
TACA2_TACTR	P05458		P53271		Q95P12		O08808				P10943
TACY_LISMO	P17219		Q9H9E3		Q25111		Q9UPY3				P25503
TCI1_RHIBU	Q9I194		O74986		Q26808		Q8C9B9				P19931
TCO1_HUMAN	P11041		Q97E82		Q9NFY7		Q8X225				P0AAN1
TEE6_STRP6	P06833		Q5SID6		Q9GNZ4		Q9UNQ2				P0AEV9
TEMPT_APLCA	Q9BYZ8		Q8N668		B7ZDG6		P02886				P0A0U4
TGFR2_HUMAN	Q8WXF3		Q27954		Q24936		P83469				P0AAM3
THYG_HUMAN	Q8RJP2		Q28104		Q5F4K1		Q0NZX5				P24193
TICN2_HUMAN	Q9HB40		P40509		Q9U966		Q9UKB3				P30131
TIE1_BOVIN	P83618		P53620		Q8MMH2		Q9NVM6				Q9I476
TIE2_BOVIN	P11916		P13920		Q9U0G4		Q91ZF0				P39377
TINAL_HUMAN	P00648		P61923		Q7YT11		Q9NZQ0				Q5HCN2
TL5A_TACTR	P04007		O29901		Q7YT05		Q96LL9				P06620
TL5B_TACTR	A5HAK0		O32221		Q708T0		Q12959				P16100
TLR1_HUMAN	P10742		O89053		Q16920		Q15700				P33197
TLR3_HUMAN	P21130		P0A2L3		Q868D6		Q92796				P50740
TLR5_HUMAN	P11701		P10589		B7ZDG2		Q8TDM6				Q46822
TM2D1_HUMAN	P68802		P07788		Q8MNZ6		Q9NP97				P0A5H5
TMIG2_HUMAN	P04927		O34656		Q9NFY8		P56178				P04766
TMM25_HUMAN	P16933		Q14019		Q4W291		Q9NPF5				P0A705
TMM46_HUMAN	Q86SC0		Q12287		B0AZW2		Q50EL0				P05793
TMM66_HUMAN	P10362		P04037		Q42433		Q14565				Q9HVA2
TMM9B_HUMAN	Q7Z0H4		P00426		Q96550		Q09013				A0R066
TNFB_HUMAN	C9X4K7		P00428		Q9MB51		P80280				P74921
TNR14_HUMAN	O75711		P00189		Q4A3V5		Q9XHH2				P00894
TNR18_HUMAN	Q5MJP5		Q59990		Q85KI7		P32761				P13476
TNR19_HUMAN	Q5D710		P0A514		Q7DMQ8		Q96EY1				P11899
TNR1B_HUMAN	P02852		P0A516		A1IVY2		Q9XZT6				P71703
TNR5_HUMAN	P17205		P63709		Q4A3V1		P18858				P37326
TNR6B_HUMAN	Q9S1G7		A6Q0K5		Q4A3V4		P04819				P11922
TNR8_HUMAN	P13429		Q11062		Q40380		P49916				P42412
TNR9_HUMAN	P13430		P05093		Q9XG52		P49917				Q9KAG8
TOLC_ECOLI	Q8N474		P11511		Q4A3V0		Q08387				Q88S37
TPSNR_HUMAN	Q96HF1		P05177		Q9SC99		Q9Y6K1				P42419
TPSN_HUMAN	Q92765		P08686		E1C9U3		Q9UBC3				Q83RJ4
TR10D_HUMAN	Q6UW10		Q09128		Q810U6		Q9UJW3				P18010
TR19L_HUMAN	Q96QR1		Q02318		Q9BCL9		Q6XZF7				P18013
TRBC_ECOLI	P13730		P00179		Q70SU8		P26358				P0A2U4
TREA_ECOLI	P02842		P10635		Q9DDD8		P36037				P39804
TREA_PIMHY	Q08002		Q96242		Q90974		Q14185				P58758
TRH_RAT	P81238		P22680		Q50IU6		Q9BZ29				P0A6B9
TS11_GIALA	P44542		O04147		A0AEI3		Q99704				P0C0L9
TSA4_GIALA	P13673		Q8NE35		Q53HW8		Q9P104				Q7A649
TSAG_ORITS	P09333		P73832		A6PZH9		Q18PE0				P22939
TSP1_HUMAN	Q8KIL1		Q6FI81		Q9DEN7		P33309				Q720Y7
TVA1_RABIT	P24014		P63041		A4F1S8		O70348				Q9PM68
TVA2_HUMAN	P22551		Q9AHD4		Q2LK90		O13836				Q9X1B3
TVB1_MOUSE	P11994		Q9UKF6		Q1EN13		Q8TEK3				Q5SLX2
TVC1_MOUSE	Q82S91		O95639		P09478		Q04089				O67060
TX60B_PHYSE	Q06517		O43809		P84039		P40553				Q8FI04
TXD12_HUMAN	P01171		Q8N684				Q9UKG1				Q3JRA0
TXI1_TEGAG	P01170		P31327				Q06801				Q9X7W2
TXM14_MACGS	P24702		P18886				Q92784				O67625
TXND4_HUMAN	P16026		P14779				Q96FX2				P06999
TYRP1_HUMAN	Q6X4U4		P48635				Q38945				Q8YT42
UD11_RAT	Q27022		P14306				Q14181				Q79PF6
UGGG1_RAT	P15270		Q9KM65				P38121				Q79V62
UGPB_ECOLI	Q9NAX4		P0A366				P13382				Q8YT41
UIDC_ECOLI	P15501		P0A377				P49005				Q79PF4
UP04_CAEEL	P0C0J0		P05519				Q15054				Q9XBQ8
UPK3A_BOVIN	Q30HU9		P58989				P15436				Q02059
UTS2_HUMAN	P30941		P78560				P56282				P0AB74
VACA2_HELPY	P23061		P53674				P54098				P0AB77
VASOT_HYBBI	P43131		Q01147				Q9UHN1				P63807
VCAM1_HUMAN	Q9GLX9		Q97ZE3				P09884				P76268
VCLB_GOSHI	P23499		P52943				Q9UGP5				P45314
VCP_VACCV	Q966V2		P46109				Q9NP87				O66496
VESP_OPHHA	P48607		Q9M5P4				O60673				P41249
VGFR3_HUMAN	P09350		A9JQL9				Q9NY33				P0A754
VGLB_HHV1F	P11113		Q43125				Q08225				Q8UHA8
VGLC_PRVIF	P23327		P02470				Q9C005				Q8Y4A6
VGLG_VSNJO	P13130		Q84KJ5				Q28943				P16497
VIT1_DROME	P09179		Q9Y2S2				P97427				P60495
VMO1_CHICK	Q2FZL3		Q14894				P36152				Q81JX0
VPR2_PIMHY	P52823		P37584				Q9Y295				P00552
VSIG2_HUMAN	Q8T9R8		Q9Y600				Q24573				P0A3Y5
VSIG4_HUMAN	P08026		O75534				P83667				P09885
VSR1_PEA	P69179		P33307				P13922				P03052
VSTM1_HUMAN	P16397		Q9Y2W7				P48510				P07674
VVHA_VIBVU	P04189		P32400				P53847				P62584
WAPA_STRMU	Q8NBK3		P76621				P60896				O05891
WAP_RAT	P09059		P67870				P23023				O32080
WFKN2_MOUSE	Q8MMH5		O14936				P84066				P83788
X3CL1_HUMAN	P04812		P41240				Q9Y4J8				Q833W9
XA1_XENLA	B3STN5		P86179				Q8R3P2				Q8DWE5
XCL2_HUMAN	B3STN7		P25651				Q23985				P86047
XENO_XENLA	Q5D230		P0A314				P39009				P08136
XTHA_PHAAN	P14213		O88544				Q9Y6W6				P29559
XYNA_BACPU	Q9U8X3		Q94JU3				Q9UII6				P33883
Y362_HAEIN	P31831		P71543				O95147				P25084
YADA1_YEREN	Q5EPH2		P60243				Q9H1R2				P63509
YK001_HUMAN	P20061		P05691				Q9BY84				P36961
YNFD_ECOLI	P18481		P33911				Q8NEJ0				P36962
YQ001_HUMAN	Q7Z0T3		P33240				Q9BVJ7				P23995
ZG16_HUMAN	P09533		Q99LI7				Q9BV47				P0C7U7
ZP2_HUMAN	P45741		P0A382				Q8BTR5				Q9HTZ1
ZP3_MOUSE	Q6T6C2		P58810				Q9D7B1				Q71Y35
ZP4_RABIT	Q6T6C1		Q04470				Q05923				P96420
ZPI_HUMAN	P01267		P58807				Q13115				Q8DTG5
	Q92563		Q13363				Q16828				P0A7C2
	Q9GZM7		P49711				Q99956				P0A8P1
	Q9U8W8		Q9Y5B0				Q9STG6				P39805
	Q9U8W7		Q9GZU7				P33316				Q9ZAG3
	O95407		O14595				P51141				P51697
	P38683		P78358				Q14204				Q10404
	P46923		P35221				P34036				P37945
	P04977		P35222				P23098				O53355
	P00750		O60716				Q24117				P39130
	P18473		P36075				Q94524				O67648
	P13482		Q9NWM3				Q05193				P0CD76
	Q8MMG9		P0A9G4				Q13627				P21645
	P01152		Q13616				Q92630				P96582
	P01150		Q9JLV5				P19525				P76143
	P96116		Q13619				Q9QZ05				Q7CG46
	P54624		Q13620				Q01094				Q06877
	P00775		Q93034				Q14209				P0C5S4
	P98066		Q14999				Q16254				Q72LL6
	P07996		Q109R6				Q58FA4				Q5SH23
	Q05895		O28301				Q9Y2J2				Q05514
	P55955		P69488				Q12432				Q9HI36
	P04436		Q9NTM9				Q9H1B7				P06993
	P01738		O14529				P30569				P39841
	P04437		Q7S6U4				P49343				Q9WZP2
	P01736		Q5MK11				P49344				P27245
	P04214		Q06320				Q96DC8				P08997
	P01740		P00122				P07896				P0AEY3
	P03979		P04164				Q05871				O05821
	P58912		P15318				P35195				Q7D785
	P49125		P00175				P34021				P64819
	O95881		Q9HB71				Q9H8V3				P60355
	O46166		Q9K499				Q07139				Q9X2V7
	Q75WG5		P81154				Q9VVI2				P0AEY7
	Q9RUE8		P00137				Q96F86				P37958
	Q9RU24		Q93VA3				Q9VKK1				P50734
	Q9JLA3		P08197				P34216				P0A0B0
	P0AG80		Q8WWM9				O60869				O06414
	P04560		Q15438				Q15075				Q5HH38
	O95399		Q9NQC7				O75530				P23970
	P19425		O53573				O80337				P63526
	P19347		P85177				P24534				P38051
	P84843		O31440				P29547				P00392
	Q86BW2		P23154				P26641				P77072
	Q6UXB2		O34926				P32324				Q72X44
	P09799		Q9YCR6				P16521				P13009
	P68638		Q87WW0				Q5THR3				P45131
	P83234		P0A9D4				Q5JST6				P52003
	P01283		P25924				P43896				P30958
	P02843		O05927				O61667				P0C1S0
	Q6RG02		P38038				Q9GZT9				P77608
	P41366		Q9YBL2				P08046				P96692
	Q8MMH3		P0A646				Q15GI4				P96693
	P19247		O60759				Q8NDI1				P16384
	P11000		P37842				Q9H4M9				P65359
	O46655		P42126				Q9H9B1				Q9X0D7
	O70280		P20215				Q96KQ7				P0A734
	Q28631		Q9Y4D1				Q14232				O25099
	Q7TQN3		P97318				Q13144				P03817
	P23507		Q9UI36				Q8N9N8				P50456
	Q9UBD3		Q6GFF9				P41567				P52045
	P07198		Q9VBW6				P55884				P18797
	P54327		Q93ZN9				O75821				P25745
	Q76BW5		Q6G2G3				O75822				Q8XCQ7
	P83513		P72024				Q9UBQ5				Q8KAS1
	Q9S7Y7		Q9X1K8				O23116				P25522
	P17137		P44514				Q15717				O66962
	P36917		Q9LFG2				P78545				P54512
	Q45071		P63897				Q9UKW6				P0A9F1
	A4QD57		Q836H8				P15569				P69848
	A4QFQ3		Q9UIK4				P19419				P0AEZ9
	P43972		Q9UN19				O00472				P0A738
	Q57449		Q9ZBA9				Q92556				Q7A441
	P77368		Q57267				Q15370				O67928
	P31545		Q9NR28				Q15369				P65401
	P0AB24		Q9UJU6				P60003				P07112
	P94421		P0CAP0				Q96AY2				O67413
	P33219		Q62871				Q06287				P32125
	P76342		Q5T6F0				Q7Z589				P12281
	O31526		Q8WV16				Q8N8S7				P12282
	P37676		Q96JK2				Q8JFY9				Q8Y960
	O31737		Q58WW2				Q9UHY7				P08854
	O31803		Q5TAQ9				P32626				P84308
	P76172		P60327				Q6TY21				O34974
	P76344		O67262				Q99814				P76329
	P54484		P00861				Q9Y6I3				Q46865
	P96729		P0A5M4				P42567				P75467
	P42111		Q9UHG0				Q12929				Q9CPB5
	P94356		Q2GLJ4				P07992				P21649
	O60844		P28248				P15170				Q9RC23
	Q9UK55		Q57872				Q8IYD1				P0A3Q9
	Q4A3E0		Q42521				O74718				Q8NTA6
	B1GT61		Q99259				P05453				O50426
	Q8NKV6		Q05329				P48449				A0QZY0
	Q3LCJ3		P08773				P11308				O53831
	Q9UUU0		P27707				P84090				P14930
	Q50I20		P84634				Q8IV48				P54155
	Q02039		A8BQJ3				P11474				Q9X034
	Q9UUU3		P27988				O95718				P71039
	Q9UUU1		Q12395				Q9UJM3				P04043
	Q9UUU2		Q9NPI6				Q8GXX0				P55818
	Q9C1S7		Q12517				Q9H6S3				A6TB83
	Q7Z9L2		O13828				Q8TE67				P75430
	Q5W281		Q96C86				Q08649				Q83PQ0
	Q709P2		P24171				P03372				P23192
	Q8TFE6		Q9H816				Q92731				O67788
	Q8TFE3		P16006				Q6NXG1				Q9ZFE7
	Q9UUT7		P32321				Q86US8				P0AF14
	Q00870		P13632				P10768				Q819E8
	Q5VB04		Q14203				P13804				O31667
	Q8NIP2		Q9QY93				P55931				P14751
	Q8NIP0		Q42967				Q8WZM3				P30331
	O94219		O43602				P14921				P22523
	Q7Z9K7		P56965				P41212				P22524
	Q873M5		Q16531				P06602				P60293
	A0ZXZ4		Q2YDS1				Q01844				P61431
	Q86SN1		Q92466				P40427				Q5SJC8
	Q3V4E3		P05031				P19658				P17952
	Q95NY5		Q9DAF3				P38261				Q8E186
	Q8I0G1		P40087				Q9D4H1				P22188
	Q9XTP6		Q9NX09				Q9VDE6				P65477
	O97365		P0A1F0				O35250				P17443
	Q8I496		P56191				O54924				P22634
	Q7YWD0		Q03ZI1				Q9Y3B2				P44862
	B7ZDH2		P95114				Q13868				P23909
	B7ZDH5		P95803				Q9NQT5				P08337
	Q95P32		Q5SHZ3				Q9NQT4				P13702
	Q16936		Q1J1N6				Q5RKV6				P75931
	B7ZDG7		P83638				Q06265				Q9RHG4
	Q7YSZ2		Q13206				Q01780				Q04640
	B0AZW3		Q9NVP1				O00167				P0A223
	B4F335		Q9UHI6				Q15910				O25909
	D6CHF2		Q9UHL0				P15311				O06594
	Q95P12		O00571				Q8IYN6				C3L5T6
	Q25111		Q9UJV9				P50502				O25096
	Q26808		Q9BQ39				P09467				P0A5L6
	Q9NFY7		Q9Y2R4				P16118				Q55928
	Q9GNZ4		Q86TM3				P16463				P44308
	B7ZDG6		O95786				Q9H706				O34450
	Q24936		Q5T1V6				P00741				P0AF18
	Q5F4K1		P17844				P35505				Q8DV70
	Q9U966		P26196				Q8IVS2				P0AF24
	Q8MMH2		O75398				Q93X62				Q8ZPZ9
	Q9U0G4		P17350				P80030				Q9KU37
	Q7YT11		Q16698				P38913				Q51948
	Q7YT05		Q9FV53				Q13158				P54550
	Q708T0		Q9FUZ2				Q9UNN5				Q8ZLQ7
	Q16920		Q7M1F3				Q96CS3				P45425
	Q868D6		P20230				Q6P587				P0A9I5
	B7ZDG2		P81929				Q9WUD8				P96688
	Q8MNZ6		Q819K2				Q00944				P09152
	Q9NFY8		P80571				Q14289				P11349
	Q4W291		Q9HBH1				Q9HB96				P35087
	B0AZW2		P84156				Q9NPI8				P0A0Z8
	Q42433		Q93LE9				Q9BX63				P96724
	Q96550		P96275				Q9DAM9				P52391
	Q9MB51		P56552				P07149				P30663
	Q4A3V5		P32436				P19097				O32163
	Q85KI7		Q1JU72				P49327				P30820
	Q7DMQ8		P35659				Q09312				P0A6Z6
	A1IVY2		Q08495				Q8WUP2				O25896
	Q4A3V1		Q6PAL8				Q9Y297				P0A9I8
	Q4A3V4		Q8DTU0				Q80UW2				Q03202
	Q40380		Q9Y948				Q8TB52				P04685
	Q9XG52		O66540				Q9UKT5				Q5SKZ7
	Q4A3V0		Q9X1P5				Q969H0				Q56222
	Q9SC99		Q5TB30				P07749				Q56221
	E1C9U3		P50743				Q0JRZ9				Q56223
	Q5K103		O53442				Q9P376				Q56220
	Q9AEM3		P15924				O94868				Q56219
	Q8VLQ6		P02966				Q12178				Q56218
	Q8KKG8		P95193				Q9S7E4				Q56224
	Q5ZF24		Q8YQD8				P59113				P50618
	Q8G9Q0		Q8Z0C1				P16591				Q8X5S3
	Q44164		P46170				P21149				P0A4U6
	Q59924		O00273				Q5JSP0				O07565
	Q84BN2		O76075				Q6ZNL6				Q9R5V5
	Q9RBQ2		Q7SIG4				Q69ZL1				Q9WY06
	Q9XAS7		Q8WYQ5				P61328				P0AFB5
	Q44090		P23743				P09038				P0AFC0
	Q5YLN9		Q16760				Q13642				P32664
	Q70GE9		Q6BF16				Q9Y613				P32056
	Q8KKH4		P59337				P02676				P45799
	Q5W2C0		P45510				P02678				Q8ZNF5
	Q5W292		P76014				Q6PIW4				A1AA28
	Q6BEL6		Q9CIV9				Q7G188				P37128
	Q934G7		Q57658				O59945				P0AFF6
	Q934G2		P0A542				Q9SCY2				O66530
	O05471		Q59477				Q00688				P0A780
	Q5W297		P30234				O75344				Q9X286
	O50371		Q92506				P21333				O67757
	Q934G0		P40871				Q60634				P0AFG0
	Q46023		P39517				P03870				P13398
	Q4A4I7		P00393				Q05860				P07061
	Q9S3L8		P31116				Q9HFE4				Q9HUU1
	Q9S1H9		Q93NG6				P53889				P20964
	Q9AE75		P64139				P36141				P83689
	Q8GJ27		Q9SQT8				Q06787				Q5SLR4
	Q8RJN8		Q9BTZ2				P50264				Q8NQJ3
	Q8KKG7		Q9YHT1				O75044				P0AFG3
	Q53919		Q9YHT2				Q9Y765				P20708
	Q9R6Y9		Q7L2E3				O35615				P10802
	Q48393		Q96C10				P53848				P11961
	Q9ACN7		Q14562				P01100				P80242
	Q9EV58		Q08211				Q9NWB1				Q53685
	Q9EUR5		P66817				Q99958				P0A784
	Q8KKG0		O08808				Q63245				P0C0L2
	Q46334		Q9UPY3				P42128				Q8VSP9
	Q9RB42		Q8C9B9				Q01167				P31677
	Q9RLV2		Q8X225				Q08050				P0AFI0
	Q48391		Q9UNQ2				Q12778				O34714
	Q9Z4J8		P0ABR1				O43524				Q9X0Y1
	Q4A1I5		P02886				P98177				Q05097
	Q8KKG1		Q9WY43				Q9H334				P76079
	Q93MG8		P83469				Q63244				O66811
	Q9AE74		Q0NZX5				P08836				P76083
	Q46520		P71021				P14324				P76084
	Q6ZXZ8		Q9UKB3				O95684				P05041
	Q07685		Q9NVM6				Q92837				P69772
	Q9X775		Q91ZF0				Q16595				O07006
	O05123		Q9NZQ0				Q07540				O31178
	Q51870		Q96LL9				P97376				P37819
	Q9F437		Q8GNT2				Q948P5				P21340
	Q59644		P0ABS1				Q922K9				Q47PU3
	Q810U6		P06149				P36088				Q3JP15
	Q9BCL9		Q12959				Q5SYB0				O67891
	Q70SU8		Q15700				O43559				O34661
	Q9DDD8		Q92796				Q16658				P0A9J4
	Q90974		Q8TDM6				P38777				P46881
	Q50IU6		P37672				P14903				P96208
	A0AEI3		Q9NP97				P52839				P07620
	Q53HW8		Q81G39				P53603				P22995
	A6PZH9		Q03AZ0				O75891				P11904
	Q9DEN7		P56178				Q8N4E7				P08149
	A4F1S8		Q9NPF5				Q68CZ1				Q04707
	Q2LK90		Q50EL0				Q9C0B1				Q59092
	Q1EN13		P04392				P33244				Q51507
	P09478		P0AEE8				P02835				Q9AEM1
	P69681		Q14565				Q96AE4				Q93TN0
	P84039		Q09013				Q7SIC1				P22635
	P06971		P80280				P80412				P22636
	P04855		P69853				Q4VC44				O06143
	P02943		O66659				O15117				O34899
	P02930		P03004				Q05876				Q9I5U4
	P22596		O26057				P25856				P58718
	P08501		P35888				O14556				Q9I3W9
			Q8XTV4				P46672				P0AFI7
			P46798				P11413				P39610
			P0ACB0				P42861				P40191
			O25916				P24522				P37527
			P71715				Q9UQC2				P83813
			Q55418				Q00420				P13976
			P39787				Q00422				Q44238
			P06567				Q08605				Q5HF23
			P17820				Q9LQT8				P22346
			Q9XHH2				O14976				P0A9N4
			P03265				P04385				P09373
			P04296				P04386				O06995
			O27652				Q06433				P80563
			Q7V4A7				P51570				P80564
			P32761				Q96C23				P26495
			Q96EY1				Q9FK51				P85173
			Q9XZT6				Q14353				P0A9J8
			P18858				P83691				P07598
			P04819				Q9H2C0				P20586
			P49916				Q9H4G4				P42404
			P49917				P11862				P16684
			Q08387				O60861				A0QQ72
			O29632				P17678				P16686
			O87703				P17679				P16692
			Q9Y6K1				P23772				P96060
			Q9UBC3				P50440				O31156
			Q9UJW3				P62871				O34627
			Q6XZF7				P62881				Q9X256
			P26358				P18851				O67053
			P36037				P02698				Q53692
			Q14185				P18852				Q55168
			Q9BZ29				O24456				Q9S508
			Q06259				Q8IWJ2				Q51792
			Q9S5E2				Q92947				Q51793
			Q99704				P30793				P24559
			Q9P104				P70348				Q8NNK8
			Q18PE0				P15442				P0A7A5
			P33309				P03069				P03067
			O70348				Q03330				P0A5S4
			O13836				P04150				P65728
			P76129				P20821				P40805
			Q8TEK3				P48728				P80214
			Q04089				P19687				P71018
			P40553				P16068				P37590
			Q9UKG1				P19803				Q8UIS9
			O57863				P47102				Q8ZG93
			Q06801				P13466				A7ZS61
			Q92784				Q8WXD5				Q9RBS0
			Q96FX2				Q9H840				Q9RBS1
			Q9YDI2				O75496				O05650
			O58456				P55040				P07003
			Q38945				Q9NQX3				P37487
			Q04957				Q12125				P0A9L5
			P21189				P53704				P0A7B1
			P10443				Q07120				Q8Y8D7
			O06672				Q9U6Y5				P0A5S6
			P03007				Q9U6Y3				P65774
			P06710				P70552				Q9X255
			Q9ZHF6				Q9UJY5				P32397
			P96022				P38817				P56601
			Q14181				O75223				Q9K0I2
			P38121				O95749				P31992
			P13382				Q43133				P0AFL8
			P49005				Q9MAA7				Q88QV5
			Q15054				Q9NUV9				O84616
			P15436				Q8TF65				A6T9H1
			P56282				Q9Z272				Q8P6M8
			P54098				P41261				P22262
			Q9UHN1				P02218				P17888
			P26811				P13579				P67675
			P09884				P30627				P07013
			Q9UGP5				P80721				O67465
			Q9NP87				Q9Y223				Q04AV7
			P42494				Q17339				Q84BQ9
			O60673				O13702				Q9WYC9
			P03680				P23509				Q9PJ29
			Q38087				P08151				P0A7B5
			P03198				P38561				P77541
			P08546				Q9ZST4				P77243
			P07917				Q9SID3				P77743
			Q9NY33				Q9C8L4				P0A5Z6
			Q08225				P25373				P44758
			P26902				Q9NS18				Q53080
			Q9RS64				O76003				Q53079
			Q9RZN1				Q03835				Q55356
			Q0P891				Q86SX6				P19054
			Q9HMP7				Q02784				P56152
			P95855				O94925				Q9I317
			Q9C005				P68265				P95434
			Q28943				P13280				P95435
			P97427				Q49A26				P10031
			P14300				Q9Y692				O06739
			P36152				Q93VR3				P37344
			Q9Y295				Q9CQI3				P44704
			Q24573				P36959				Q9X1H5
			Q99QV3				Q96EK6				P08839
			P83667				P43577				P39646
			P13922				Q12967				P69808
			P48510				Q13439				P0A435
			P53847				Q9H4A6				P69824
			Q59109				Q28588				P69791
			Q59110				Q9DB00				O32148
			O87896				Q9HD26				Q45697
			O87897				Q9NPB8				P13402
			P60896				Q8N335				C0SPA0
			P45573				P90551				P74881
			Q46582				P41277				P0A7D7
			P23023				P36969				P0AB89
			O50580				O89100				O66608
			O29630				Q7Z6J2				Q9X0X3
			P84066				Q9U405				Q9X0X2
			Q9Y4J8				Q13322				P37551
			Q8R3P2				Q14449				P09546
			Q23985				Q14451				P05020
			P39009				P84801				P54322
			Q9Y6W6				Q24570				P0A7E1
			Q9UII6				Q9Y3R0				Q81WF6
			O95147				P43250				Q8NM11
			Q9H1R2				Q9NRY4				Q9WYG7
			Q9BY84				P81013				P0A7E9
			Q8NEJ0				Q84Y95				P0A0N3
			Q9BVJ7				P56915				Q8VUS8
			Q9BV47				O23736				P42106
			Q8BTR5				P32477				P39315
			Q9D7B1				P48637				O32054
			Q05923				Q08220				O31675
			Q13115				P00390				Q9KTK0
			Q16828				P49841				Q5XAQ7
			Q99956				Q9P0R6				P0AD49
			P07239				P32835				P60240
			Q9STG6				P41043				P0A7G2
			P03195				Q12390				P75589
			P33316				Q9Y2Q3				O31743
			P51141				Q10CE7				Q6ND47
			P45568				Q9UHL9				P36946
			P64012				O08582				Q55169
			Q9WZZ1				P49915				P36767
			Q9RUB5				Q9Y2T3				P0C0K3
			Q14204				P56680				P15032
			P34036				Q7SIG5				Q9RVE0
			P23098				P82186				P15043
			Q24117				P25810				Q9ZNA2
			Q94524				Q08484				P39792
			Q05193				P08287				P66000
			Q13627				P53551				Q54089
			P00383				P02259				P0C079
			Q92630				P32179				P0C077
			P04382				P0CE42				Q9KB30
			P15093				Q8TF76				P24042
			P03255				O14929				P13921
			P19525				Q12341				P03856
			Q9QZ05				P13231				P20356
			Q01094				O60381				O05521
			Q14209				Q69ZS7				P0A7I0
			Q16254				Q9D968				Q9X183
			Q58FA4				P08631				P07012
			Q9Y2J2				P83040				P0A7I4
			P03191				Q06623				P24173
			Q12432				Q13547				P37692
			Q9H1B7				P56524				P25740
			Q57231				Q9UBN7				P0AFW0
			P12977				Q8WUI4				P14169
			P03204				Q9BY41				Q8Z5I4
			P30569				P51858				P26397
			P49343				Q08623				P32171
			P49344				Q9H0R4				P32169
			P96807				Q9BSH5				P32156
			P64014				Q7Z353				P77215
			P64016				Q9R257				P0AG30
			Q96DC8				Q9ULT8				P0A7I7
			P07896				Q76N89				P17618
			Q05871				P08680				Q59263
			P35195				Q42843				Q6F7I0
			Q9YC02				P10746				Q5SJH5
			P34021				P36551				Q9X2H6
			Q9H8V3				P84155				Q97S61
			Q07139				P11353				P96416
			Q7W980				P16622				Q9KFH7
			O29757				O95714				O84835
			O29756				Q9UBX0				P69924
			Q9VVI2				P87252				Q08698
			Q96F86				O94992				P29394
			Q9VKK1				Q9Y5J3				Q72GS1
			P34216				O14964				Q9RXY1
			O60869				Q03014				Q9RSK9
			Q15075				Q6NVY1				Q9RSJ5
			O75530				P06180				P09415
			O80337				Q9NWT6				Q9RWB4
			P24534				O75146				Q9RY64
			P58748				P28503				P48956
			P29547				P54198				P0ADZ2
			P26641				P40545				Q9RXJ1
			P32324				P33734				Q9RX88
			P16521				P34047				Q72IA7
			Q5THR3				P40919				P0A7M2
			Q5JST6				Q06S87				Q9WY96
			A3DDQ3				Q9Z104				Q72G84
			P43896				Q6NT76				Q72I12
			P0A6P3				Q01581				P49228
			O61667				P02836				Q9RSS4
			Q9GZT9				P17096				P80340
			P08046				P07156				Q9RSW6
			Q15GI4				Q05783				P0A7Q2
			Q8NDI1				Q92619				P0A7Q6
			Q9H4M9				P20823				Q9RXK2
			Q9H9B1				P41235				Q9RXK1
			Q96KQ7				O08755				P60723
			Q14232				P50135				P36999
			Q13144				P55795				P63177
			O58185				Q921F4				P0C0R7
			Q8N9N8				P07910				Q45601
			P41567				Q14103				P0A8I8
			P55884				P61978				Q9WZU8
			O75821				O60506				P75876
			O75822				Q00839				P0AA37
			Q9UBQ5				Q0WP12				P0AA39
			O23116				Q8IX15				Q8X9F0
			Q15717				Q8BIL5				P75966
			P0ABU5				Q8R1H0				P32684
			P78545				Q5SSJ5				P37744
			Q9UKW6				Q6VAK4				P26392
			P15569				Q06592				P30850
			P19419				Q9NZL4				O67082
			O00472				P93836				P66666
			Q92556				P32754				P09155
			Q15370				Q04178				P21513
			Q15369				Q9M156				Q4QNE7
			P60003				P49869				Q9KEI9
			P01558				Q99383				P0A2C1
			P66799				Q41560				P0AFW4
			Q96AY2				P07900				O67069
			Q06287				Q9Y547				P05798
			Q7Z589				O75506				P30014
			Q8N8S7				Q8IWL3				P54548
			Q04830				P38753				Q9RUW8
			P07059				P22813				P0AFW8
			Q81LV1				Q96JZ2				Q04152
			Q9WYJ7				P04553				Q6G3V6
			P13340				Q04432				P37351
			P50465				P53686				P00579
			O29362				Q9BUP3				P77994
			Q8ZVI1				P86397				P12464
			Q9HIY5				Q99081				P0AGB6
			P96622				O43719				P0A800
			Q8JFY9				Q6Q546				Q9EVV4
			P38424				P49370				P0A776
			O57939				Q8IVG9				P66809
			P44681				O60921				Q9KPK1
			Q9UHY7				Q7Z6Z7				Q55385
			P32626				P09631				P0A7R5
			P00641				Q92826				P0A7S9
			P0ADI4				P14653				P62656
			P0AEJ2				P52790				O66523
			P11454				O24646				P0A7T3
			Q6TY21				Q4G0P3				P62658
			Q99814				P14902				P62660
			P30197				Q38825				P0AG67
			Q9Y6I3				P80403				P62661
			P42567				Q24306				P68679
			Q12929				Q8WUF5				P62663
			P07992				P12940				O66474
			P15170				P19399				P62666
			Q8IYD1				P49342				P0A7X3
			O74718				P27321				O07015
			P05453				P07851				P42409
			P48449				Q9XYF4				P40399
			P11308				P35521				P0AFX4
			P84090				Q8R035				O66555
			Q8IV48				P14735				O34530
			P13956				P28834				Q8ZKB0
			P45344				O75874				P62613
			P11474				Q13907				O67680
			O95718				Q16666				P06992
			Q9UJM3				P47813				Q5SM60
			Q8GXX0				P05198				P36929
			Q03131				Q9NZI8				P39406
			Q03132				Q91YJ5				P0ADX9
			P95242				Q9CZD5				O66552
			P95243				P60842				P54461
			Q9H6S3				P23588				P44627
			Q8TE67				P29557				P76273
			Q08649				O60573				Q9WZX6
			P54656				P06730				P0AA43
			P03372				P39935				O31466
			Q92731				Q04637				Q59490
			Q6NXG1				P78344				P04170
			Q86US8				O43432				P55135
			Q9KX40				Q9WUK2				Q9HTK9
			P10768				P23301				P0AG74
			Q06174				P55010				P0ACU2
			P0A564				Q9BYX4				Q56313
			Q99WU4				Q9QZ85				O34634
			P0A567				P25963				Q5SHA1
			P0A568				Q60778				P0C1U6
			P13804				O14920				Q9F0R1
			P53571				Q14005				P0C0R2
			P55931				Q14116				Q06904
			P96222				Q9YGD3				O67174
			Q8WZM3				Q9QYY1				Q54506
			P14921				O95760				O07623
			P41212				Q12906				O66187
			P0AEJ6				Q13418				O66186
			P19636				P83037				O66188
			P77218				Q65XK0				P42316
			P76541				Q01292				O05510
			Q9ZFV5				P17597				Q7WY62
			P63746				P07342				P07026
			P06602				P70168				P0A5Y8
			P0ACZ4				Q9NV31				P0AG86
			Q01844				Q8NI35				O67139
			P04995				Q24008				P0AFY8
			P04993				O13024				P63514
			P08394				Q9UK53				O85300
			P07648				Q9ESK4				Q56061
			Q7W7Q2				Q9NXR8				O30917
			P40427				O95050				P23308
			P19658				P11986				P06533
			P38261				P67973				Q56027
			Q9D4H1				Q9D168				P61818
			Q9VDE6				P07476				P71753
			O35250				P23677				P76502
			O54924				P42335				P40676
			P03217				Q96DU7				P0A9K9
			Q9Y3B2				P01094				Q8PAH9
			Q13868				Q3SX13				P80735
			Q9NQT5				P07250				Q8ZNR3
			Q9NQT4				O94829				P62558
			Q5RKV6				Q9DCL8				Q7CQD4
			Q06265				Q93YN9				P37078
			Q01780				P59868				P54997
			O00167				Q5GHF7				P0ACS2
			Q15910				P00817				P06628
			P15311				P46940				O32723
			Q8IYN6				Q8NA54				O32727
			P50502				O43187				P40869
			P20220				Q9NWZ3				Q04809
			P09467				P15314				Q8CML1
			P0A993				P35569				P37554
			P16118				Q9D7P6				P0A1N0
			P16463				O02741				P21170
			P20222				Q96AZ6				Q7MK24
			Q9H706				P61372				P70998
			P00741				P69834				O25503
			P35505				Q9CAK8				O66615
			P63454				Q9AR86				P39625
			Q8IVS2				P53990				P74873
			Q93X62				Q24368				O31602
			P0A5Y4				Q69ZQ2				P33247
			P50941				O14713				Q08787
			P80030				Q96J02				Q08788
			A1VXZ7				Q9XYQ1				P0AGD7
			P38913				Q13572				Q9X8U3
			P28790				P82409				O25841
			P28793				P16589				Q5SLP9
			Q13158				Q15811				P45207
			P42593				P26440				P0AFZ4
			P46154				P23458				P02958
			P94548				O60674				Q9EYW6
			P0A8V6				P52333				P0CE12
			Q9FA38				Q62315				O66640
			Q9UNN5				Q9UQF2				P80645
			Q96CS3				Q6NYC1				P77667
			Q6P587				Q7Z7F0				P77499
			Q9WUD8				Q9UPV7				P77689
			Q00944				P59936				P76194
			Q14289				P83243				O67791
			Q9HB96				P60211				P65165
			Q9NPI8				P83407				Q9HZJ8
			Q9BX63				P83938				P59657
			Q9DAM9				Q9Y6K8				P21631
			O34835				Q9Y3D8				P75792
			P07149				Q86T24				P86041
			P19097				A2CG49				O67323
			P49327				P00514				P61380
			Q09312				P00515				P0C2V9
			Q8WUP2				P06244				P0A8U0
			Q5FA19				Q12657				Q5LC76
			Q9Y297				P11927				Q9WY59
			Q80UW2				P17119				Q8YMC2
			Q8TB52				Q8L3X9				P58696
			Q9UKT5				Q16773				Q831W7
			Q969H0				P08815				P56926
			P07749				P24662				Q9PNC0
			Q0JRZ9				P16341				A6TB43
			Q9P376				P58490				Q5SM45
			O94868				P55928				P0A8M3
			O06644				P56215				Q9RVD6
			Q12178				Q9NVX7				P08957
			Q8GC87				Q9ER30				Q89Z59
			Q9HV00				Q9HCP0				P10486
			Q9S7E4				Q63450				Q49434
			P0A0A5				Q16566				Q1LK00
			P21890				Q9NZI2				P70985
			Q5SL28				B2RXH2				P17743
			P0AEL3				O60341				P43870
			A6TF33				Q9Y2K7				P14633
			P80306				P29375				P04390
			P11053				Q9GYI0				P11405
			P59113				Q6ZMT4				P43642
			P16591				Q14145				P50187
			P21149				P35844				O52512
			P0A8P3				Q13976				P16667
			P96253				Q07666				Q5F6E9
			Q5JSP0				P50053				Q9WYD1
			Q6ZNL6				Q9NQT8				Q8UH15
			Q69ZL1				P46013				P27859
			P61328				Q8IX03				P37610
			P09038				P52732				P39890
			P12255				Q14807				Q60153
			Q13642				O00139				A5F384
			Q9Y613				Q99661				Q5SKS4
			Q64761				Q9HAQ2				P45134
			P16883				Q9BW19				P25052
			Q64762				Q9BVG8				Q8CNK1
			P02676				Q03426				P25053
			P02678				O60870				P77712
			Q6PIW4				P97756				P10088
			Q7G188				Q96RR4				Q7M0J8
			O59945				P82850				P0C8P8
			P0A6R3				Q9H0B6				P07464
			P23222				Q13118				Q9A6Q5
			Q9SCY2				O14901				O31618
			Q00688				Q9UIH9				Q81KU0
			O75344				Q60980				O34664
			O52980				Q60793				O31617
			O67803				Q13887				O32583
			O67866				O95198				P00934
			P0A1J1				Q8IXQ5				P66902
			P0A1J5				P00752				P96888
			P16326				Q6P0N0				P40111
			P0ABY7				P17252				Q9RT21
			P0A8S9				Q9BZL6				P0A850
			Q01960				Q05655				P47480
			O66891				Q02156				Q9WZF8
			Q9WY63				P41743				O67728
			P26465				Q05652				P52097
			P06974				Q15418				Q00456
			P39739				P23443				Q00457
			P0A1N2				Q61097				Q00459
			Q9K6V7				P43405				Q00460
			P21333				Q9WV86				Q46731
			Q60634				P0C1Z3				P22886
			P03870				Q16719				P13988
			Q65163				P08657				P05846
			Q53391				Q09260				P06612
			Q05860				P42166				O87949
			Q9HFE4				Q96RT1				Q2EES9
			P53889				Q71RC2				P16154
			P36141				Q12446				P56076
			P02973				Q14847				O86262
			Q06787				Q7TSJ6				P0C2J8
			P50264				P14725				P14565
			O75044				P05455				P10026
			Q9Y765				P05938				Q57471
			O35615				P06239				P55408
			P53848				Q9UIC8				P33905
			P0AC16				Q04081				P55407
			P08192				Q08282				P39796
			O50385				Q96JN0				Q9RX51
			Q9I4K6				Q13094				P0A592
			Q8Y6I2				Q86U70				O31607
			P01100				O75112				Q0PB48
			Q9NWB1				Q96323				P23003
			Q99958				P80424				O34522
			Q63245				O03983				P0A8I5
			P42128				Q7LZ09				Q2GIL5
			Q01167				P16108				Q5SID2
			Q08050				P18891				O67577
			Q12778				P83304				Q8GBB2
			O43524				P27782				P44868
			P98177				P17931				P66984
			Q9H334				Q3ZCW2				P00909
			Q63244				P08638				Q56319
			Q5UQ00				Q00958				Q8YXQ9
			P08836				Q8CIX8				P66992
			P14324				Q9NQ69				P00905
			O05783				P53150				P07649
			O95684				Q9UHB6				P60340
			Q92837				P53671				Q57261
			Q16595				P48059				P56431
			P0C278				Q9HAP6				P16966
			Q07540				O46419				Q51945
			P97376				P63005				P02944
			Q948P5				Q9Y4F3				P0A892
			Q922K9				Q9Y468				P45530
			O32157				Q969R5				P45531
			P36088				Q96JM7				P69968
			Q5SYB0				P02545				P43902
			O43559				P61969				P07604
			P78055				Q8WWI1				P44694
			Q16658				Q8TBB1				P26602
			P38777				Q8L8B8				P0AAB4
			P14903				P36776				P0C0F4
			P52839				Q9LZX1				P12758
			P53603				Q07923				Q9RC92
			O75891				O60711				P39304
			P21164				Q5VZK9				Q8XDI5
			Q8N4E7				Q5S007				P39300
			Q68CZ1				Q04087				P0AG11
			Q9C0B1				P43603				P60472
			Q55781				P57743				P60479
			P10121				P33241				O67914
			P83749				Q9BS40				Q63VS8
			Q57816				Q08288				P50049
			P0A9A6				P38998				P18317
			P33244				Q9P4R4				Q09065
			P02835				Q96S90				O34559
			Q96AE4				Q02779				P44880
			Q7SIC1				Q9Y2U5				P0A8G0
			P0A9A9				Q99683				Q9A874
			P80412				O43318				Q8ZM23
			Q4VC44				Q5EAQ1				Q82ZC9
			O15117				O43708				P25051
			Q05876				Q9BQ69				Q06241
			P11333				Q05195				P74902
			P25856				P47074				O87880
			O14556				P42003				P74901
			P46672				Q96JY0				P74903
			P69543				O54790				P44228
			P03672				P43355				P17978
			P11413				Q9HCI5				Q9S3U8
			P42861				Q96QZ7				Q8ZM36
			P64192				Q9H6Y5				Q7BU69
			P83194				Q9UDY8				Q8FXK7
			Q9X1A5				Q92585				P07166
			Q5SLL6				P27443				P08063
			P24522				Q9JHS3				P08062
			Q9UQC2				P49137				Q87P32
			Q00420				P26645				P17450
			Q00422				Q9P0L2				P09184
			P22256				O60307				P0AAB2
			Q08605				O15021				Q56839
			P69732				P01515				P54328
			P03345				P51948				P54332
			P04591				P01366				P54342
			P31622				P42679				P42085
			P03336				Q8K310				P09099
			P03322				P61244				P31434
			P32503				Q9UIS9				Q9ZFM2
			Q9LQT8				O95243				P94489
			O14976				Q9NR56				O69231
			Q9R7D7				P39678				Q9ZBU1
			Q9HHB6				P02686				P71335
			P04385				Q05BQ5				P75103
			P04386				O43324				Q9WXM9
			Q06433				Q6VMQ6				P47273
			P51570				Q96RQ3				O24876
			P39840				P78587				Q9KGL3
			Q96C23				O60942				P44492
			Q9FK51				Q8SR66				P43933
			P0AEP3				O43148				P43934
			Q14353				P32783				Q9RY71
			P83691				Q64096				P64685
			Q9H2C0				Q5EAW4				P20581
			Q59931				P11746				P44093
			Q9H4G4				Q14566				Q81H14
			P39829				B9V973				P44096
			P11862				Q8NEM0				Q9X0H0
			O60861				P08235				O06553
			P17678				Q9Y6D9				P45083
			P17679				Q15013				P67253
			P23772				Q13257				Q11055
			O66610				Q9UI95				P64797
			O66766				Q14676				Q7A0W3
			P68807				P17606				P71376
			O26802				P46489				P56176
			O26803				Q00987				Q11034
			P50440				P47025				Q97Q59
			Q8X7H4				Q12285				P67273
			P62871				P51608				O86237
			P62881				Q9BV79				Q9X1D0
			P18851				Q96RN5				O25966
			P02698				P19659				P44199
			P18852				O14198				Q57399
			O24456				P32585				P44209
			Q8IWJ2				Q15648				O67466
			Q06700				P34162				Q9X1J7
			Q92947				P47822				P64665
			P30793				P38633				Q81SV3
			Q57609				Q08278				Q97PN8
			Q5F9K6				O94646				Q9X1Q6
			P0AEP7				P38304				O67517
			P70348				Q02078				Q8YFD6
			P15442				O15553				O67549
			P03069				Q91V27				O06153
			Q03330				Q9Y316				P45299
			Q58530				P83441				Q8UEU8
			P04150				P83235				Q5SHL6
			Q6G2F0				Q7L2J0				O66565
			P20821				P26887				Q7VKS7
			Q5SKW7				P58548				P67665
			P54378				P58547				Q7WKU6
			P48728				Q9VAM9				Q10682
			P19687				Q86W50				Q87MV2
			P16068				P18408				A3DHB8
			P19803				Q12650				Q72L49
			P47102				P15807				Q01609
			P13466				P53780				P64955
			Q8WXD5				O50008				P65688
			Q9H840				Q86XN8				P44583
			O75496				P84149				P64983
			P55040				Q9ZPI5				Q8UIR1
			Q9NQX3				Q86V88				Q6NEC9
			Q12125				Q99685				Q8NN60
			P53704				P16455				P67382
			Q51669				P49028				Q97ST4
			Q07120				P42527				Q831P3
			Q9U6Y5				Q8N4Q1				Q87LT3
			Q9U6Y3				Q8TDZ2				O06189
			P70552				P35201				P65033
			Q9UJY5				P27705				Q9K9K7
			P38817				Q8N3F8				Q9CCZ4
			O75223				Q8IUF8				Q882E2
			O29844				Q96T58				Q53WG6
			O95749				Q9UGB7				P59745
			Q43133				Q8TDR0				Q6NCZ4
			Q9HKS9				P25687				O66665
			A4Q8F7				Q8VDV8				P75455
			Q8ZQ30				Q16659				Q9K7N6
			Q9MAA7				Q9BYG3				Q9HYR3
			Q9NUV9				Q969V6				P65067
			Q8TF65				Q9BUB5				Q9HYE3
			Q9Z272				Q9HBH9				P75429
			P41261				P61281				P47596
			P02218				P40692				Q6FF51
			P13579				Q03164				A3D8P6
			P30627				Q8NEZ4				P58495
			P80721				Q9SSK9				P44676
			Q9Y223				Q9H492				Q9KKP3
			Q17339				Q8IVH4				Q8EAL4
			O13702				Q96EY8				Q8U919
			P32816				P53152				Q6HDF0
			Q8G8Y2				Q9UBU8				Q9WYP7
			Q48485				P40484				P75364
			P0A3F3				O95396				Q87WS9
			P07762				O02193				O25237
			Q10625				P47123				P94842
			P39669				Q9H8S9				P44740
			P26649				Q7JQ07				P75224
			P23509				Q02750				P75223
			P15067				Q13163				Q8KES1
			P08151				P52564				P75170
			Q9V2Z6				O14733				Q5L2A5
			P0A6V9				P30304				Q9RMX2
			P0ACC7				P30305				Q9KU27
			P38561				P30307				O84741
			Q9ZST4				Q9UHA4				O53827
			P30870				Q8N3R9				P44882
			Q9SID3				Q5T2T1				Q9RW45
			Q9C8L4				Q99549				P44886
			O31616				P11914				P44887
			P13035				P15424				O84866
			P0A6F3				Q8N5Y2				O25581
			P0A9C9				P43246				P44941
			P68688				P52701				P71571
			P25373				Q9NZV6				P64767
			P0AC59				Q78J03				Q9X078
			Q9NS18				P47224				P0A8H8
			P68460				Q9P289				P0AA97
			O76003				P13297				P75682
			Q03835				Q924K8				P0AAN5
			P0AC69				Q6B2C0				P05449
			Q86SX6				P04734				P0AAQ9
			Q02784				P56277				P0A9T6
			O31465				P07215				Q45581
			P77454				Q02046				P0AAS7
			O94925				P13995				P68661
			Q05755				P0C0Y5				P77806
			Q05756				Q96E29				P0A8J4
			P68265				Q99551				P75736
			P55038				P14908				P0AFP6
			P57098				Q02395				P30176
			P13280				Q06455				P30178
			Q49A26				P49914				P41039
			Q9Y692				Q2M296				P75791
			Q93VR3				Q9C6D2				P72583
			Q9CQI3				Q13614				P75914
			P63224				Q6ZPE2				P28306
			P63228				Q9T0I8				P0AFQ7
			P36959				Q06489				O31474
			Q96EK6				Q99JT9				P0AB44
			P43577				P42345				Q9KNC3
			Q53940				P84148				Q88EQ6
			Q12967				P47047				P0AB52
			Q13439				Q9UBK8				P21362
			Q9H4A6				O43312				P08245
			Q28588				P60273				P31808
			Q9DB00				P02807				P0AB64
			Q9HD26				Q9MAB9				P0AFR4
			Q9NPB8				Q10256				P96579
			Q8N335				Q7SXA9				P34209
			O29390				P22033				P67699
			Q83BJ0				Q9UIF7				P96658
			P90551				P42939				P96671
			O67359				P53602				P76156
			Q81X77				Q9EQK5				O05495
			P41277				P20591				P76187
			P22321				Q96JP2				Q797E6
			P36969				Q03237				P0ACX3
			O89100				Q7TPH6				P0ACY1
			Q7Z6J2				Q99417				P77493
			Q9U405				P01106				P64488
			Q13322				Q99836				P76256
			Q14449				P10587				P0ADI7
			Q14451				P07313				P52007
			P30128				Q86YV6				P46144
			P84801				P11799				P76318
			Q24570				P47807				P76364
			Q9Y3R0				P19524				Q8ZNP1
			P43250				P36006				P31490
			Q9NRY4				Q64331				O31511
			P81013				Q7RQ71				O31524
			P15874				P10085				O31527
			Q56236				P52179				P12049
			Q84Y95				Q9UBF9				P76483
			P0C061				Q00872				P76491
			P80870				Q14896				P67095
			P80874				Q90623				P77544
			P56915				Q5VVJ2				P76575
			O23736				P13538				O31576
			P0A6W9				Q9H7Z6				P52102
			P32477				Q92794				P33644
			P48637				P70475				O31560
			Q08220				P81613				O31562
			P00390				P01475				O34306
			P49841				P28698				O34626
			Q9P0R6				Q86UW6				O06480
			P32835				Q9GZZ1				Q46891
			P37093				Q13506				Q46896
			P31742				P32505				P0AGF2
			P15746				P38996				P64559
			P45774				Q9C932				P0ADE8
			P0AES0				Q13765				P11663
			P41043				Q15274				Q8XCU6
			Q12390				Q96HR8				Q46845
			P04519				P53919				P24197
			Q9Y2Q3				Q90744				P0ADU2
			Q10CE7				Q9SCL7				Q46864
			Q9UHL9				Q9UJ70				P42589
			P29588				Q8CCN1				O07517
			O08582				Q9C000				P42624
			O59072				Q8WX94				O07539
			P49915				P43490				P64618
			Q81JJ9				Q9H9S0				P26646
			O34598				Q8TBE9				P0ADX1
			Q9Y2T3				P25293				P37613
			P56680				Q8IVL1				P46853
			O85465				P00387				P68567
			Q7SIG5				Q7L1T6				P37671
			P0C2S3				Q8NFP9				P0ADK6
			P15329				Q12163				P0A8Y5
			P82186				Q14596				P27862
			P25810				O43070				P32140
			Q08484				Q14919				Q9L7R9
			O51396				Q01658				P0A8Y3
			P72065				Q09161				P32157
			P0AES6				P52298				P32162
			P33012				P20480				O06741
			P08287				P16333				Q7WY73
			P53551				Q15788				P09163
			P02259				Q13772				P68206
			P46083				Q9HCD5				P0AF50
			P46084				O75376				O31628
			P46085				P16435				O31629
			Q58667				O14777				O31639
			P32179				Q9GZM8				O31641
			P0CE42				Q60867				Q9ZJ12
			Q8TF76				O64903				P39332
			O14929				Q9QYG0				P24203
			Q12341				P38830				P39408
			P13231				O43678				O34334
			O60381				Q62425				P75677
			Q69ZS7				Q9ULJ8				O34911
			Q9D968				P20929				P39759
			P31658				Q9CR95				Q45498
			P08631				Q96PU5				O34816
			Q9I747				Q9VVI3				O35014
			O25103				P46934				O31698
			O33819				Q62940				O31699
			O33820				Q96FI4				O31683
			P83040				Q969S2				P75713
			Q06623				Q8TDX7				O34468
			Q13547				P18615				O31779
			P56524				Q9Y6K9				P0A8D6
			Q9UBN7				Q99KK2				O31801
			Q8WUI4				Q96JN8				O31806
			Q9BY41				P42676				P77247
			Q70I53				Q9Y3R4				O31818
			P51858				P29503				P64496
			Q08623				P21359				O34596
			Q9H0R4				Q8NCF5				P69348
			Q9BSH5				Q16236				O31858
			P55792				Q92021				O32003
			Q7Z353				O95644				O31947
			Q9R257				Q13469				Q06131
			Q9ULT8				Q14934				P31493
			Q76N89				O94916				P15273
			O73946				Q16621				P68640
			P08680				O76463				O34498
			Q42843				Q9QZ23				O34401
			Q9UXR8				P25208				O31898
			P18079				Q13952				O31896
			P10746				Q9NPG2				O31864
			P36551				Q96IV0				P63422
			P84155				Q9H9Q4				P76562
			P11353				O14745				P54170
			O07621				Q86UT5				P42979
			P16622				P17571				P54173
			P0ACC1				P49050				P50833
			P32131				Q84LK7				P50838
			P31517				Q93W20				P50848
			O95714				Q9Y221				P45906
			Q9UBX0				P05314				P45922
			P87252				Q9Y2I1				P45923
			P12537				Q9JHW2				P45930
			P24936				P23441				Q46919
			P03281				Q27415				P54464
			O94992				P82900				P67603
			Q9Y5J3				P81402				P54491
			P25746				P22307				P54494
			P0A6X3				Q9HAN9				Q46856
			O14964				Q5AU62				P54562
			P0ACE3				Q9HBL8				P54563
			Q03014				P30419				P0A9W6
			Q6NVY1				Q9NP64				O34452
			P06180				Q8BW10				P72077
			Q9NWT6				Q9Y239				Q56973
			O75146				P18105				P68590
			P23874				Q99K48				P42955
			P23873				Q6Q547				P94562
			P80882				Q01560				O34533
			P28503				Q9Z0J4				P0AE48
			P54198				P35228				O34365
			O34520				P29473				O32079
			P60757				Q8IVI9				O32092
			Q81G00				P51513				P71071
			P0A5B1				P41967				O32152
			O26347				O15259				O32181
			P16250				Q9LYC2				O32127
			P40545				P60670				O32126
			P33734				P06748				O32223
			P34047				P39683				O32248
			P40919				Q61066				O07001
			Q46WL3				Q15466				P71066
			Q9PII2				P20393				P39737
			Q9KJU4				Q14995				O07624
			Q39YP6				P55055				P39155
			Q9X0D0				Q13133				P71036
			P02915				Q96RI1				P71043
			P06988				O75469				P94592
			Q9K6Z0				P22736				P96719
			Q9X0D3				O00482				P96726
			O07513				Q8VCQ3				P42105
			O32142				P53617				P46327
			Q06S87				P48552				P54955
			P67911				Q9NWW6				P94368
			Q9Z104				O80763				P37496
			Q6NT76				Q9BZ95				P37479
			P12770				Q8WV22				O32293
			Q01581				Q96MF7				Q45591
			Q58194				P38632				Q9HTW3
			P02836				Q9UNZ2				P0AF36
			P17096				P18708				O53434
			P07156				Q96P11				Q54944
			O34873				Q8TCD5
			Q05783				Q96HA8
			Q92619				P61972
			P34081				Q9BV86
			P71119				Q9Y5A7
			P20823				P19338
			P41235				Q8NFP7
			O08755				Q96DE0
			P50135				Q6ZVK8
			P55795				Q9CQ48
			Q921F4				Q8IVD9
			P07910				O35685
			Q14103				Q9UKK9
			P61978				P53370
			O60506				Q9BW91
			Q00839				Q9BZD4
			P0ACF8				Q9Y6R0
			P51016				O15381
			Q0WP12				P01525
			P28630				Q9UBU9
			P28905				P14534
			P28632				Q29599
			P0ABS8				P54370
			Q8IX15				Q16633
			Q8BIL5				Q5VST9
			Q8R1H0				Q01968
			O87198				P11181
			Q5SSJ5				P12694
			Q6VAK4				P21953
			Q06592				Q02218
			Q8RSY1				P10515
			Q5SJP8				P08559
			Q5SJP7				P11177
			Q9NZL4				O00330
			P37352				O15527
			P93836				O15294
			P32754				Q64288
			P80064				P54784
			Q9RE09				P56409
			P75548				Q9BXB4
			Q04178				Q9BZF1
			P11065				Q91ZD1
			Q9M156				Q8HYY9
			P49869				Q92882
			Q9WZV5				Q8CB27
			Q887B5				P43558
			O85094				Q8TE49
			O06186				Q96FW1
			Q99383				Q96DC9
			Q41560				P80206
			P07900				P80324
			Q9Y547				O95747
			O75506				Q39172
			Q8IWL3				A8MW92
			P0A6Z1				P49597
			P38753				O00443
			P22813				O75747
			Q96JZ2				P04637
			P52644				P32322
			P37565				P54886
			P0A6Y5				Q9H3D4
			P0A6H5				O15350
			P04553				P23727
			Q04432				P47712
			P0AB20				Q9UQ80
			P53686				P11940
			Q9BUP3				Q86U42
			P86397				Q9BY11
			Q99081				Q9UM07
			O43719				P68249
			Q6Q546				O14832
			P49370				Q9H074
			Q8IVG9				Q9BPZ3
			P26408				Q13153
			O60921				O96013
			P42068				P24481
			Q9KSQ2				Q86YC2
			A0KF84				P84645
			P42084				Q8WX93
			P10943				P11544
			P25503				Q8TE04
			Q7Z6Z7				Q9H999
			P09631				P30253
			Q92826				P53632
			P14653				Q53GL7
			P52790				Q9NR21
			O24646				Q9H0J9
			P19931				Q460N5
			P0AAN1				Q460N3
			P0AEV9				Q9CSB4
			Q4G0P3				Q9NPB6
			P0A0U4				Q99497
			Q5JIH3				O95453
			Q57884				Q9ZP54
			P0AAM3				Q9UGN5
			P24193				Q9Y6F1
			P30131				Q9NVD7
			Q9I476				Q96RG2
			P14902				Q86TB9
			Q38825				Q9HBE1
			P80403				P23760
			P39377				P49023
			Q24306				Q90941
			Q8WUF5				P08018
			P12940				Q15365
			P19399				P05165
			P49342				P39081
			P27321				Q9BYE7
			Q5HCN2				Q9H4Z3
			P07851				P51058
			Q9XYF4				P35558
			P06620				Q9Y6V0
			P35521				Q24459
			P28990				P19836
			P03170				Q99447
			Q8R035				Q9BUL8
			P14735				Q8WUM4
			P28834				Q53EL6
			O75874				Q8N4E4
			P16100				Q9Y233
			P33197				P54750
			Q13907				O00408
			P50740				P27815
			Q46822				Q07343
			Q16666				Q08499
			P47813				Q28156
			Q57887				P52731
			P0A5H5				O43924
			P05198				Q13946
			Q97Z79				Q9NP56
			Q9NZI8				O60658
			Q57562				O76083
			Q58657				Q15118
			Q91YJ5				O88483
			O26359				O94312
			P04766				O15530
			P0A705				Q05957
			Q9CZD5				P70118
			P60842				O00764
			P23588				Q9CZG9
			P29557				Q9H5P4
			O60573				Q9D9M4
			P06730				Q9Z297
			P39935				Q13951
			Q04637				O75521
			P78344				Q9BY49
			O43432				Q7M3K2
			Q9WUK2				Q9HAT8
			P23301				P12955
			P55010				O15534
			Q9BYX4				O54943
			Q9QZ85				P07663
			P25963				O00541
			Q60778				P53112
			O14920				Q5BL07
			Q14005				P50542
			Q14116				Q96BD5
			Q9YGD3				Q9VXN9
			Q9QYY1				Q08602
			O95760				P53610
			Q12906				Q08603
			Q13418				Q9H814
			P83037				P30943
			Q65XK0				Q92576
			Q01292				Q9DAG9
			P17597				Q8WWQ0
			P07342				P00518
			P05793				P07270
			Q9HVA2				P20052
			A0R066				P19632
			P74921				O48963
			P00894				P93025
			P70168				Q9NRX4
			P13476				P39769
			P11899				P06738
			Q9NV31				Q5SRE7
			Q8NI35				P78356
			Q24008				O60331
			O13024				Q7M4T6
			Q9UK53				O75925
			Q9ESK4				Q9VI75
			Q9NXR8				Q9NRD5
			O95050				Q9HB75
			P71703				P39104
			P11986				P11309
			P67973				Q9P1W9
			Q9D168				Q27869
			P37326				Q9SL42
			P11922				Q06449
			P07476				Q9Y237
			P42412				P34217
			Q9KAG8				P13217
			Q88S37				Q00169
			P42419				O00625
			P23677				P10037
			P42335				Q99697
			Q96DU7				Q8NG27
			Q83RJ4				Q8NEB9
			P01094				P32871
			P18010				P48736
			P18013				Q9HB21
			P0A2U4				Q9H4M7
			P03718				Q9HAU0
			P39804				Q9QZC7
			Q3SX13				Q8IWE5
			P07250				Q53GL0
			O94829				Q16512
			Q9DCL8				P55347
			Q93YN9				Q13835
			P59868				Q12053
			P58758				Q9Y263
			Q5GHF7				P00299
			P00817				P18068
			P46940				Q00722
			Q8NA54				P10688
			O43187				Q9P212
			Q9NWZ3				P08487
			P15314				Q15149
			P35569				Q9NYT0
			P0A6B9				Q9DBG5
			Q9D7P6				P53350
			P0C0L9				Q64702
			Q7A649				Q96GD0
			O02741				P10349
			Q96AZ6				P13796
			P61372				Q9Y3B4
			P22939				Q9ASY9
			Q720Y7				P83218
			Q9PM68				Q07930
			P69834				P29590
			Q9X1B3				Q92871
			Q5SLX2				Q15126
			O67060				P53184
[truncated: 3,757 more rows]

## Sheet: Training Dataset
G	SP	TM
P14218	P24474	Q09427
P16171	P38577	P33527
P06715	P37329	P08716
P39040	P13276	P27299
P37062	P02779	P08194
Q39243	P08954	P13408
P00348	O52179	P18783
P12995	P55221	P05828
P28269	P42251	P32174
P04181	P80672	P24185
P16932	P50057	P08188
P24630	Q51915	P06739
P80147	P21171	P16655
P12998	P45996	P00423
P58907	O96059	P25525
P81637	P25236	P18402
P55915	P18477	P38573
P81517	P01549	Q08013
P56625	Q05489	P09348
P27001	P01077	P04921
P27002	P24092	P31710
P83453	Q05819	P10897
P00952	P27032	P19934
P26325	P17901	P08187
P14941	P17989	P06734
P28304	Q9Z4P0	P24721
P00325	P13421	P07306
P04964	Q05202	P98002
P10618	Q07792	P00396
P17721	Q06530	P18401
P41361	P09376	P32175
P05619	P00154	P24184
P01012	P94690	P29254
P23542	P22637	P29255
P04693	P26827	Q00565
P95468	P00120	P22982
P01583	Q55210	Q95123
P10749	P15450	P00125
P04253	P00280	P03623
P10787	P24258	P02719
Q9TVW2	P19531	Q9Y6A9
P05054	Q59478	P00130
Q60357	P82594	P02921
Q12522	Q26180	P00804
P03023	Q00292	P31706
P36673	P04275	P31587
P56209	Q9Z0K8	P14512
P54041	P00736	P53987
P06958	P02767	P26790
P23254	P14632	P02951
O53752	P19972	P95673
P28298	P10646	P08033
Q62651	Q27084	P08983
P14604	Q99731	P08050
P03958	P02783	P06030
P09030	P16225	P00415
P27616	P08899	P18777
P27213	Q02596	P23978
P18138	P56972	P29994
Q9UKL6	P02743	P08986
P45548	P00651	P20672
P00949	P21326	P00157
P22069	Q9S8P4	P23215
P31664	O76942	Q53068
O05818	P04963	P22187
P16083	Q03352	P06333
P29218	P00635	P07622
P43342	P19835	P30018
P30748	Q11121	P14319
Q9KWU7	P26216	P31586
O87172	P00433	P46097
P02357	P11598	Q28250
P32178	P81418	P24612
P14193	P26203	P37091
P30709	P25871	P37090
P21327	P12670	P37089
P49962	P80188	P08473
P21310	Q17060	P14410
P82903	P09237	P27908
P56206	Q08431	P06817
Q45488	P11226	P18784
P21346	P01729	P11491
P21856	P06858	Q55282
P10880	P02872	P25060
P80449	Q29145	P14740
P02974	Q12542	P32198
Q04206	P14272	P28691
P03697	O00105	P24282
P20857	P01311	P35610
P55265	P10168	P18404
P49366	P10822	P09349
Q15554	P07596	P10799
Q05603	P79073	P23338
P04036	Q06575	P25900
P32081	P50828	P25945
P01542	P53543	P07371
P45202	P51925	P31588
Q26998	P27613	P19585
P10927	Q62867	P02945
P00452	P01227	P16102
Q88894	P06399	P33742
P00478	P10675	P26789
P09375	P35502	P97253
P12734	P15570	P04191
P81860	Q02126	P19456
P27511	P08174	P25902
P04395	P23284	O43808
P00722	P52753	P15877
P37821	P98064	P23462
Q56232	P05371	Q9M570
P33447	P06276	P10175
P23256	P23951	Q56408
P06986	O77541	Q07396
P13899	P07154	Q54397
P03305	P31235	P19674
P03303	P77269	P22306
Q82081	P75789	P08064
P08544	P02749	P21526
P05805	Q47537	P00844
P80219	P77754	P09130
P00771	P38059	P82543
P16293	P06911	P31712
P24664	Q01117	P06009
P50099	P28770	P02954
P50097	P27050	P02953
P30012	P08294	P06010
P49058	P21338	P02912
P41972	P24040	P02913
P56690	Q9Z4I3	P02933
P96142	Q10804	P08400
P23395	Q04457	P03655
Q9X6W9	P29029	P54736
P80857	Q17043	P03583
P19665	P27274	O43826
P00448	P25899	P07117
P06169	P35483	P00430
P06672	P21163	P00404
P20906	P01023	P00859
P22983	P39116	P77921
P06749	P00631	P16920
P10114	P80603	P19065
P00907	P08904	P08195
Q06129	Q59634	P04233
P04079	P20362	P05829
P05630	P54421	P04633
P00832	Q99217	P19568
P52197	Q44052	P35523
P00586	P00260	P11024
P00349	P26605	P07001
P31072	P23659	P07002
P39126	P22541	P24306
Q56268	P54583	P06830
P12065	P42512	P06008
P00704	P24093	P11846
P00870	P17259	P16336
P04716	P09331	P03844
Q08209	P17405	P11551
P36873	P02927	P16036
P30967	P46445	P35575
P04176	P94691	P41440
P11348	P42517	P13183
P46930	Q54468	P98052
P00897	P74917	P00855
Q06128	P80384	P25714
P09028	P14559	P19673
P31222	P00282	P08005
P31101	Q59544	P23889
P23869	P29957	P40009
P20279	Q9L7P2	P27841
P15245	P09167	P00803
P80484	O44073	P13271
P17574	O00092	P27125
P24289	P22458	P17448
P07071	P26329	P02920
P06722	P07911	P02981
P08373	Q8MTX2	P02982
O30642	P02788	P02980
P04384	P42705	P30408
Q02169	P48307	Q64302
P03706	P78581	P25527
P15401	P55774	P25737
P42216	Q09098	P08995
Q46893	Q27967	O53898
P43331	P34745	P05316
P16254	O35314	P03805
P08078	P83400	P07470
Q9X0C8	Q9PVW8	P11027
Q93099	P10281	P32368
P04547	P20656	O00631
P09372	P02879	P07552
Q59112	P20935	P08006
Q06319	P12729	P03490
P15925	P28493	P23516
Q46604	P11117	P02725
P13798	Q02809	P11026
P00488	P02776	P02786
P03087	P58823	P02916
P32147	P05164	P41732
Q57815	P18959	P28648
P38539	P05121	P19331
P00862	Q63617	P19075
P56220	P20757	P30409
P35834	P10976	P18582
P15374	P10493	P27701
Q57997	O77061	P19397
Q01468	P22894	P11049
Q56243	P31429	P25903
P04528	Q17058	P06905
P02984	Q05443	P22519
P38636	Q01584	P17413
P50224	P05047	P04038
P82228	Q41161	P07471
P18391	Q01679	P37310
P02791	Q9Z0J8	P31224
P41500	P05154	P26406
P00885	P56829	P04286
P24472	P08505	P21865
P80031	Q01634	P02985
O35543	P01086	P14176
P46088	P29459	P31589
Q03013	P14210	P03806
P30712	P20058	P31755
P12653	P10257	P08908
P15214	P25291	P25100
P42860	P30230	P08913
P78417	P15586	P18599
P79134	P41822	P11617
P09525	P02675	P11616
P13214	Q9HE18	P21453
P12429	P12992	P30518
P04083	P19957	P08255
P07906	P23432	P04950
P56218	P81534	P08099
P81535	Q01490	P22269
P15034	P18418	P04000
P38488	P24387	P03999
P04383	P17697	P02699
P06663	P23472	P12691
P11795	P12024	P18239
P03607	P22063	P00550
P42326	P80067	P02919
P13100	P09177	P00556
P00471	P44544	P05701
P50578	P37904	Q00194
P23457	P39170	P32839
P06632	Q06987	P25901
P35080	P50470	P18403
P25816	P70874
P07274	P18658
P46055	P20797
P12743	P05546
P55769	O89107
P04171	P30120
P56274	P36217
P56689	P38501
P11562	Q9U8R2
P01810	P97175
P01709	Q26994
P01053	P00716
P01051	P81025
P15999	P31418
P10719	Q9X7I4
P12530	P35482
P09186	P38008
P00653	P15310
P00654	P22751
P00798	P07941
P56272	P08236
P14900	P22922
P11880	P22865
P01085	P19584
P01087	P54300
P08178	P04635
P00496	P09790
Q9P9H1	O50319
P00484	P26604
P32411	P07103
P02391	P37696
Q57599	P16216
P16276	P12061
Q57679	P19369
Q47414	P10384
P56868	P09332
Q86993	P38540
P22030	P17201
P37066	P56534
Q07021	P09787
P00717	P11220
P54135	P32823
P56221	P04164
P38576	P00099
P05326	P06727
P37182	P27951
P22337	P28351
P29312	P00692
P78986	P18895
P00435	P39180
P04425	P18915
Q59111	O13479
P13000	P04276
P56740	P26332
P30148	P00749
P03740	Q9YGI4
P80561	P12346
P51452	O14773
P11453	P11219
P31013	P25068
P58772	Q29437
P17707	P08471
P44859	P09465
P77444	P07064
P03020	P81019
P48793	P45662
P56588	P81608
P11445	Q99P87
P05703	Q40772
P27838	P33185
P04531	P01269
P81156	P02781
P33120	P04284
P02883	P15309
P39476	P04217
P39594	O93233
P24239	P22057
P06705	P28314
P07463	P34174
P36610	O64411
P10246	O93364
P07291	P23515
P05941	P15289
P80511	P33183
P08206	O18330
P02607	P14780
P02609	Q9NZ08
P30626	P30659
P02588	P01231
P07181	P27657
P31950	Q02988
P05109	O62644
P31151	P01639
P02604	P00757
P13543	P07479
P02625	P10184
P02618	P05231
P02619	P10764
P02621	P29064
P04632	P29460
P02633	Q04756
P04571	P20059
P04570	O18994
P00123	P21978
P11732	P14217
P00118	P02221
P06956	P42578
P21891	P14480
P21442	Q8WZI8
O14717	P49426
P05102	Q29143
P20589	P25331
P19919	Q98967
Q46509	P01034
P19915	P54107
P30046	P91758
P30904	P07189
Q07412	P00794
P50921	P08603
Q01532	O43866
Q13867	P15156
P26438	P47710
P04695	P37648
P04718	P40120
P00876	P06886
P54050	P31550
P27150	P13380
P04257	P38538
P20276	P20160
P09038	P00101
P31371	P02747
P39135	P23035
P37330	Q59517
P12283	P07221
Q55012	Q06006
P49053	Q03011
P11741	P19996
P22452	P28623
P00559	P05099
P56255	P81186
P29253	P09464
P23589	P09489
O34453	P27195
Q43843	Q04681
P14385	P15703
P30749	P29171
P00394	P24228
P07086	Q51922
P05521	P02230
P12306	P15247
P12033	P17050
Q27546	P31716
Q03708	P04816
P34097	P01092
Q57733	P15358
P19267	Q50925
P03277	P18336
O68557	P26221
P05414	Q05156
P56653	P33781
P32455	P02970
O50606	Q9Z4J7
P30043	P01552
P25715	P14775
P28720	P18278
P04072	P00113
P27796	P40136
O14834	P33665
P56410	Q42656
P19920	P24037
P50384	P10529
P81180	P14558
Q56148	P48982
P38197	Q05884
P06622	P06278
P17313	P23616
P17424	P07883
P23368	Q24940
P14743	Q04701
P18671	P18709
P00429	P02896
P48286	Q03405
P17409	Q09332
P08659	P02789
O31408	Q60477
P25500	P05452
P77901	P20062
Q00441	Q99616
P33006	Q90WJ9
Q55080	P21919
Q59831	P10813
P23295	O76192
P00183	P15226
P22906	P19708
P16184	P05367
P00374	P98184
P00379	P16094
P00381	P35248
Q60034	P42256
P42206	P45478
P05404	Q12546
P29208	P20918
P08310	O57690
P11444	P41222
P46072	Q07831
P38489	P27275
Q60049	P25031
Q56691	P20740
P08308	P58154
Q51742	P10975
P05654	P18291
Q58976	P14946
P19938	P20933
P00510	P52706
P28305	P81511
Q13126	O95968
P00491	P10758
P81989	P07439
P24295	P10152
P96110	P01634
P00366	P49862
P07740	P09656
P07739	P01005
P12745	P05113
P15002	P19121
P05373	P28041
P26282	O95998
O05701	P43077
P00136	Q9C0Y4
P00133	P14095
P00947	P35053
P07445	P02224
P44007	P02222
Q9ZMW8	P14207
P25971	P02679
O26232	Q20224
P00914	P03951
P05327	P00773
Q58108	P11919
Q56308	P35481
P11568	P19313
P02246	P07151
P20116	P06206
P11056	P02876
P42773	Q9N2D2
P23687	Q06153
P00490	Q01738
Q02293	P23795
P36918	P55057
Q29460	P38685
P81245	P76520
P03051	P11439
O26253	P29679
P19466	P23504
P32173	P03810
Q9KWU6	P81447
P34948	P01127
P00963	P55000
P18676	P07187
P56276	P08376
P00980	P01006
P30340	P32050
P00948	P77348
P05632	Q50769
P52704	P08594
P30153	P21128
P43316	P55058
P23940	Q07203
P80077	P14177
P56200	P20752
P27623	Q53728
P07130	P20626
P23911	P15922
P38975	P45678
Q01698	P80604
P48425	P00644
P14294	P09113
P00353	P08171
P43099	Q00855
Q56320	P39178
P56638	P14630
P95474	P45356
P12994	P07986
P19080	P50401
P04532	P26222
P82603	P10475
P09788	P15488
P00950	P25730
P81701	O85382
P00501	P12993
P22418	P12293
P11140	P15279
P06709	P00106
P39621	P00132
O26255	P33673
P14295	P96156
P16115	P15452
P00336	P24059
Q27743	P10425
Q07841	P10424
Q60176	P06279
P06994	P20845
P10584	P16454
Q52428	P19926
P54263	O00748
P36419	O59896
P21889	P20949
P41255	P20948
P14825	P81828
P26788	Q09140
P05162	P80429
P23668	P32358
P47929	P15242
Q05315	P24821
P07328	P50229
P00467	P22362
P07329	P16279
P11347	P01247
P35520	P02659
P12674	P17728
P04968	P02740
P00933	P31532
Q56694	P56626
P05091	P10297
P11883	P06908
P12004	P35496
P15873	P05186
O73947	P15693
P32055	P34207
P27830	P09611
P32054	Q05769
P04804	P55067
O32422	P15399
P09156	P09791
P34945	P83371
P05640	P11834
P06995	O04004
P06984	P23096
P08756	P07634
P37345	P43174
P00572	O88188
P22744	P01076
O59230	P19137
P48534	P20462
P80679	P79085
P12944	P02873
P13065	P01661
P23882	P01048
P08179	P19400
P09601	P22549
P12295	P07750
P20434	P01585
P23932	P13691
P07268	P17314
P37231	P02877
P80095	P49182
Q04631	P09341
P38075	P20029
P35813	P02701
P09060	P11069
P10724	Q41649
P22767	P02751
P11409	P58499
P28694	P00748
P11987	P21760
P05766	Q61508
P10538	P01038
P40832	P09228
P15454	P02742
P10182	P02741
P56406	P02839
P12871	P42916
P22121	P11597
Q03471	P00450
P02592	P11839
P02263	Q02862
P46859	P52083
P13255	P44276
P09148	P19935
P23657	P27477
P30041	P00446
P09164	P53635
P38974	P80090
P00800	P17164
P00581	P13915
P21505	P04155
Q05592	P21697
P07805	Q05186
P04080	P46739
P02248	P39046
P14223	P20380
P21367	P31835
P27828	P32936
Q00511	P24305
P03036	P02760
P54321	P11472
Q08884	P19406
P45802	Q51485
P14739	Q51883
P17493	P14283
P03633	P27291
P36540	P21223
P95020	P11150
P56536	P19656
P19992	P02663
P19871	P02928
O70351	P22088
P25529	Q05918
P50163	P01165
P08074	P48823
Q12634	P16630
P47227	P04955
P14061	P20736
P10807	Q02469
P46533	P02649
Q64105	P07822
P10760	P22266
P26298	Q57366
P36234	P37735
P08328	P95522
P33160	P00083
P26775	P01555
P02528	P31797
P23005	Q57142
P09353	P00096
P56271	P52682
Q08751	P80401
P56634	P02924
P21332	P01008
P11934	P22364
P21179	P82593
P15202	Q9U572
P50861	P25404
P11998	Q09022
Q44668	Q27309
P04422	P21814
P08417	P31779
Q9X0I0	Q02942
P14070	O80327
P10340	P05543
P00323	P13399
P27430	O00585
P80725	P22006
P32396	P51688
P22830	P42255
P56679	P04278
P01058	Q9NJP7
P26997	P17900
P19148	O80324
P07638	P10153
P33038	Q00001
P00837	P02752
P35435	P22891
P00436	P04925
P00437	P29288
P14926	Q01172
P73283	P12273
Q9X0C7	Q00293
Q9X0C6	P20142
P50985	P38660
P96112	Q13093
P02426	Q10576
P74909	Q07081
P80366	Q94734
Q13526	P20068
O26774	O02826
P30044	P02654
P25814	P21956
P09061	P19999
P10969	Q14210
P29768	P14133
Q9KWU8	Q9YGP1
P02881	P00714
P18798	P29392
P27246	P22327
P10440	P10745
P18674	P48980
P23721	P19874
P08168	P05155
P03606	P20155
P06535	P23613
P41142	Q06576
P28631	Q91055
P06983	P37038
P02279	P51919
P07511	P28316
P06201	P06396
P26315	Q62632
P14870	P15497
P20081	P23142
P16458	O43852
Q53547	P04552
P12638	P15797
P06766	Q43413
P32774	P28319
P17297	P08796
Q06121	Q03472
P17846	P10354
P07650	P36222
P03252	P21226
P39330	P31358
P18259	Q26636
P03637	P12763
P16440	P39187
P16113	P26220
P22259	P07024
Q44297	P19995
P37332	Q55025
P17113	Q05044
P94954	P27177
P00456	P24735
P38504	Q39529
P03641	Q50906
P31417	P02780
P41496	P24802
P29373	P05545
P02692	P01550
Q96R05	P33406
P02693	P77486
Q01469	P20013
P24182	P13507
P00968	P04957
P07862	P15926
P33221	P23857
P15640	P19405
P09029	P32722
P00315	P13063
P00318	P20041
P29947	P23843
P29948	P29739
P00309	O00626
P22106	P51536
P28523	P13725
P47811	P16699
P00517	P40601
P00142	P50500
P00144	P15320
P00149	P14212
P00152	P38686
P04168	P27035
P38524	P15644
P80176	P05149
P51900	P37921
P00492	P16869
P39765	P39176
P80078	P23847
P11653	P15555
P11652	Q06529
P37064	P00095
P81445	Q06851
P23522	P31746
Q27686	Q53142
P00303	P06129
P29602	P00810
P29466	P04377
Q14790	P09551
P00512	P21543
P07459	P22365
Q59384	P12942
Q04760	Q26643
P00935	O42720
P06721	P55328
P46107	Q16927
O07883	P35778
P07658	Q29616
P24183	P22297
P15465	P27654
P09943	P01538
P33678	O00300
P08164	P24792
P45618	P05995
P20452	P16975
P11064	P13432
P02777	P15196
O27646	Q9NII7
P24223	P03973
P11604	Q10723
P00886	P80022
Q00267	Q00017
P15266	P28665
P04355	P10619
P02882	P09584
P22869	P09889
P00864	P22864
P46849	Q9PWI3
P24931	Q9XTN0
Q46938	P00791
P35028	P00687
P09954	P09466
P00305	P27919
P20165	Q60557
Q05354	P79345
Q05506	Q90935
P16105	P02761
P54716	Q01940
P13652	O75556
P11411	P31723
P03608	P11941
P29367	P07098
Q58839	P16030
Q12284	P04003
P04418	P02754
P04525	P00989
P05725	P35859
P00273	P04667
P06132	P05090
P17854	Q16270
P09955	P19801
P31896	P01822
P45748	Q06577
P04508	Q01528
P18316	P10256
P29395	P49921
P00495	P04405
P00727	P07093
P39593	P54802
P08338	Q08830
P32170	P21828
P96086	P10959
P06968	P80325
P42856	P15737
P23532	P18684
P00210	O13547
P46797	P47796
P10245	P22323
P00193	P01027
P55907	P06215
P18083	P02745
P29166	P18181
P03942	P31211
P00198	P19204
P33912	P39325
O31168	P23031
P34914	P54423
P22643	P21202
O32449	P97515
Q60099	P35823
P08760	O14791
P27142	P26877
P43188	P29027
P15700	P02808
P40302	P08937
P25156	P10124
P28061	P39042
P22141	P39186
P05586	Q02834
P00998	P14007
Q06684	P13717
P04807	P02769
P05708	P26648
Q26609	P22629
P81782	P06128
P01382	P07102
P01452	P37726
P00363	P28581
P17412	Q51718
P10902	P16648
P07234	P16974
P03615	P22641
P13376	P15473
Q9N1E2	P31420
P16099	P14448
Q02899	P15917
P81006	P26501
P18314	Q03044
P03644	Q9ZA21
P03643	Q02934
P26345	P19487
P03017	Q01578
P30074	Q07982
P24249	P39174
P07006	Q08691
P45611	P24121
P06229	P24991
P13319	P39045
P19521	P16700
P03570	P00092
Q9SWE5	P17315
P32410	P02462
P26380	P00192
P25898	P21175
P03367	P28585
P02568	P19567
P26311	P20713
P02392	P36924
P45850	P49250
Q9F0J6	P44569
P13449	Q43871
P23094	Q12666
P27110	P02750
P43683	P31025
P11560	P35777
P26841	P27731
P14382	Q27049
P24297	P35625
P03601	P01543
P05057	O14625
P07505	P55773
P82385	P53616
P24337	O43278
Q99JV5	P56526
P00953	O62605
P02304	Q9NII5
P01274	P10960
Q16775	P15468
P00642	P04389
P23887	P30986
P49789	P04090
P29549	P13917
P15770	P09318
Q58819	P13686
P00583	P17872
P00969	P34754
P09743	P28675
P00929	P19136
P00816	P80284
P16525	Q8JIY9
Q9L9D7	P00592
P07824	P33487
P56582	Q27895
P18315	Q94EG3
P14116	P29092
P24301	P21741
P81238	P08493
P00276	Q28949
P09960	P48816
P30129	P22394
P01075	P16404
P01857	P00712
P01093	Q62813
P14678	P01088
Q44532	P81492
P28861	P17715
P10933	P01568
P39662	P35572
P33164	P08833
P80017	P01795
P02216	P06866
P23486	P32478
P02238	Q02747
P80043	P04706
P02210	P37037
P14822	P22146
P02208	P34116
P02205	P21781
P80044	Q26427
P00250	P04114
P56968	P18829
P00217	P06280
P56691	Q9UBT3
P56692	P11218
P41260	Q08738
P06148	Q12860
O76242	P02681
P15731	P43251
Q02159	P17541
P50550	P24807
O34002	P08818
P21553	P21570
P00889	P39172
P22498	P35811
P22073	P37387
P11546	Q09117
Q56312	P28591
P10957	P22258
P11470	P45354
Q41261	P22340
P13696	P18510
P00364	P12549
P17596	P26461
P27000	P28029
P00962	P09545
P82291	P21611
P07850	P37060
P51541	P33136
P11009	P31884
P10775	P00702
P41391	P10344
P04450	P24930
P22450	Q46444
P04361	Q44642
P15445	Q03383
P20625	P09978
P17802	Q01269
Q39250	Q04064
Q03048	P77747
P03040	Q9NBW4
Q57050	P80356
P10971	Q90611
Q06323	P22390
P15494	P14789
P37967	P45502
P56839	Q99289
P36936	P02910
P00371	P10477
P12807	P18126
P13448	P37902
P23095	P18956
P27440	P21982
P40859	P31697
P11558	P23827
Q9X1B9	P21892
Q58663	P21588
P00591	Q05523
P23863	P00094
P41140	P08331
P56635	P14532
P03000	Q06110
P43777	P05191
P08819	P37321
Q54450	Q47898
Q58083	P30859
P12309	P25718
P09390	P00811
P11552	P82198
Q49610	O64393
P56279	P33679
O66511	P07529
P06616	P49767
P56252	Q05110
Q9WYT0	P01224
Q51739	P07478
P00882	P30121
P27251	P11163
P00055	P02778
P03032	O00175
Q05599	P18417
Q40577	P05623
P03651	P24336
P03646	P21815
P14119	Q04672
P03962	Q04791
P31032	P42813
P16048	P00656
P07460	P06912
P07617	P01348
Q94702	P81295
P26394	P09585
P33552	Q01682
P02417	P81058
	P34752
	P12725
	Q95121
	P07237
	Q9QXX3
	P14555
	P31419
	P34170
	P13594
	P29241
	P24052
	Q16674
	O00754
	P26732
	P20261
	P28175
	P04180
	P33577
	P01070
	Q14624
	P01342
	P30123
	P21744
	P21743
	P01744
	P13731
	P07987
	O14412
	P33438
	P01218
	Q01745
	P34059
	P36386
	P30440
	P35578
	P01588
	O18998
	P09172
	P00590
	P45590
	P23805
	P02703
	P17514
	Q05538
	P15169
	P00730
	P71451
	P32682
	P08001
	P40943
	P02906
	O06871
	P49051
	Q16627
	P37109
	P07602
	P26515
	P02669
	P49369
	P33579
	P31892
	P12943
	Q9PW66
	Q46847
	Q9Z4N4
	P29030
	P08697
	P02926
	P31133
	P23861
	P02763
	P07603
	P06111
	P34210
	Q02081
	P25234
	P18761
	P19594
	P29822
	Q03961
	P09616
	P35755
	P22748
	P14090
	Q64277
	P36267
	P32520
	P45523
	P36912
	P23903
	P35150
	P04287
	P36649
	P55225
	P00733
	P06621
	P23954
	P35804
	P00805
	P30860
	P02746
	P80915
	Q39962
	P93543
	P25311
	P23360
	P16612
	P42660
	P37240
	Q08127
	P42254
	P01830
	P02775
	P80221
	P80961
	P14667
	P01497
	P42579
	P18632
	P31226
	P08056
	P00684
	P06281
	P01347
	P02810
	P01237
	P12109
	P54660
	P80463
	P80109
	P91745
	P04785
	P17935
	P14423
	P34171
	P01888
	P20974
	P10762
	P13087
	P30348
	P51782
	P07232
	P10562
	P09056
	P17454
	P23631
	P26780
	P79263
	P01335
	P12707
	P14000
	P12843
	Q17128
	P29457
	P00725
	P07981
	P46158
	P46156
	P48842
	P54803
	P30439
	P30438
	P07457
	P52555
	O42446
	P24855
	P19667
	P80686
	P49347
	P02866
	P42820
	P36910
	P14384
	P15086
	Q47223
	O33731
	P26514
	P14768
	P00779
	P17855
	Q9Z4N3
	O52055
	P31715
	Q55013
	P18659
	P05695
	P11889
	Q07408
	P05979
	P10912
	P01833
	P20781
	P33767
	P11654
	P08138
	P06654
	P16235
	P01900
	P25189
	P01589
	P00533
	P04412
	P20645
	P14784
	P08069
	P05622
	P20917
	P11688
	O60894
	P06498
	P07153
	P13224
	P23979
	O60896
	P15133
	P07204
	P15509
	P05067
	P08842
	P36655
	P09564
	P19490
	P08306
	P15260
	P03621
	P03617
	P02724
	P18400
	P23574
	P20237
	P22933
	P26714
	P28476
