# Supplementary material for: Computational Comparative Study of Tuberculosis Proteomes Using a Model Learned from Signal Peptide Structures
Source: PLoS One. 2012 Apr 9;7(4):e35018. doi: 10.1371/journal.pone.0035018 (PMC3322152; doi:10.1371/journal.pone.0035018)
Supplement: Dataset S2 — The results of SVMSignal prediction on the seven selected tuberculosis strains. (ZIP) [file pone.0035018.s003.zip]

Archive with 15 entries (14 files):
- SVMSignalPrediction/
- SVMSignalPrediction/MYCBO.cleavable
- SVMSignalPrediction/MYCBO.result
- SVMSignalPrediction/MYCBP.cleavable
- SVMSignalPrediction/MYCBP.result
- SVMSignalPrediction/MYCBT.cleavable
- SVMSignalPrediction/MYCBT.result
- SVMSignalPrediction/MYCTA.cleavable
- SVMSignalPrediction/MYCTA.result
- SVMSignalPrediction/MYCTF.cleavable
- SVMSignalPrediction/MYCTF.result
- SVMSignalPrediction/MYCTK.cleavable
- SVMSignalPrediction/MYCTK.result
- SVMSignalPrediction/MYCTU.cleavable
- SVMSignalPrediction/MYCTU.result
