# Supplementary material for: Computational Comparative Study of Tuberculosis Proteomes Using a Model Learned from Signal Peptide Structures
Source: PLoS One. 2012 Apr 9;7(4):e35018. doi: 10.1371/journal.pone.0035018 (PMC3322152; doi:10.1371/journal.pone.0035018)
Supplement: Table S1 — General analysis of proteomes in the HAMAP database. (XLS) [file pone.0035018.s005.xls]

## Sheet: signal peptide_arc
CODE	NAME	TAXON	PROTEINS	SP_PROTEINS	SP_PERCENTAGE	SP_LENGTH_MEAN	SP_MEMBRANE	SP_MEMBRANE_PERCENTAGE	SP_MEMBRANE_SINGLE	SP_MEMBRANE_MULTI
ACIB4	Aciduliprofundum boonei (strain DSM 19572 / T469)	439481	1539	113	0.0734243	26.9912	73	0.0474334	47	26
ACIS3	Acidilobus saccharovorans (strain DSM 16705 / VKM B-2471 / 345-15)	666510	1499	100	0.0667111	28.27	48	0.0320213	21	27
AERPE	Aeropyrum pernix	56636	1700	123	0.0723529	28.5041	55	0.0323529	24	31
ARCFU	Archaeoglobus fulgidus	2234	2398	190	0.0792327	24.4842	65	0.0271059	33	32
ARCPA	Archaeoglobus profundus (strain DSM 5631 / JCM 9629 / NBRC 100127 / Av18)	572546	1818	112	0.0616062	24.25	48	0.0264026	19	29
CALMQ	Caldivirga maquilingensis (strain DSMZ 13496 / IC-167)	397948	1962	130	0.0662589	27.4385	83	0.0423038	32	51
DESK1	Desulfurococcus kamchatkensis (strain 1221n / DSM 18924)	490899	1470	95	0.0646259	27.4105	55	0.037415	23	32
FERPA	Ferroglobus placidus (strain DSM 10642 / AEDII12DO)	589924	2463	231	0.0937881	24.2597	77	0.0312627	28	49
HALJB	Halalkalicoccus jeotgali (strain DSM 18796 / CECT 7217 / JCM 14584 / KCTC 4019 / B3)	795797	3779	175	0.0463085	29.3943	80	0.0211696	17	63
HALLT	Halorubrum lacusprofundi (strain ATCC 49239 / DSM 5036 / JCM 8891 / ACAM 34)	416348	3495	191	0.0546495	28.9476	78	0.0223176	24	54
HALMA	Haloarcula marismortui	2238	4234	303	0.0715635	28.1419	100	0.0236183	39	61
HALMD	Halomicrobium mukohataei (strain ATCC 700874 / DSM 12286 / JCM 9738 / NCIMB 13541)	485914	3343	266	0.0795692	28.0827	109	0.0326054	39	70
HALS3	Halobacterium salinarum (strain ATCC 29341 / DSM 671 / R1)	478009	2615	166	0.0634799	28.6024	60	0.0229446	20	40
HALSA	Halobacterium salinarium	2242	2426	144	0.059357	27.8889	56	0.0230833	20	36
HALTV	Haloterrigena turkmenica (strain ATCC 51198 / DSM 5511 / NCIMB 13204 / VKM B-1734)	543526	3739	258	0.0690024	27.5736	70	0.0187216	20	50
HALUD	Halorhabdus utahensis (strain DSM 12940 / JCM 11049 / AX-2)	519442	2998	204	0.0680454	28.1618	83	0.0276851	25	58
HALVD	Haloferax volcanii (strain ATCC 29605 / DSM 3757 / IFO 14742 / NCIMB 2012 / DS2)	309800	3987	266	0.0667168	28.094	107	0.0268372	34	73
HALWD	Haloquadratum walsbyi (strain DSM 16790)	362976	2645	139	0.052552	27.8273	60	0.0226843	29	31
HYPBU	Hyperthermus butylicus (strain DSM 5456 / JCM 9403)	415426	1602	102	0.0636704	27.5588	35	0.0218477	19	16
IGNAA	Ignisphaera aggregans (strain DSM 17230 / JCM 13409 / AQ1.S1)	583356	1929	137	0.0710213	27.8613	74	0.0383618	40	34
IGNH4	Ignicoccus hospitalis (strain KIN4/I / DSM 18386 / JCM 14125)	453591	1434	114	0.0794979	24.8509	44	0.0306834	13	31
KORCO	Korarchaeum cryptofilum (strain OPF8)	374847	1602	139	0.0867665	24.7698	67	0.0418227	37	30
META3	Methanococcus aeolicus (strain Nankai-3 / ATCC BAA-1280)	419665	1490	111	0.0744966	26.2883	39	0.0261745	17	22
METAC	Methanosarcina acetivorans	2214	4468	464	0.10385	27.4828	118	0.02641	57	61
METB6	Methanoregula boonei (strain 6A8)	456442	2450	237	0.0967347	28.0422	90	0.0367347	61	29
METBF	Methanosarcina barkeri (strain Fusaro / DSM 804)	269797	3616	449	0.12417	26.7572	117	0.0323562	68	49
METBU	Methanococcoides burtonii (strain DSM 6242)	259564	2242	245	0.109277	27.1918	103	0.0459411	66	37
METEZ	Methanohalobium evestigatum (strain DSM 3721 / OCM 161 / Z-7303)	644295	2250	188	0.0835556	26.3298	82	0.0364444	53	29
METFA	Methanocaldococcus fervens (strain DSM 4213 / JCM 157852 / AG86)	573064	1546	96	0.0620957	26.0625	36	0.0232859	14	22
METHJ	Methanospirillum hungatei (strain JF-1 / DSM 864)	323259	3095	404	0.130533	27.3391	91	0.0294023	53	38
METIM	Methanocaldococcus infernus (strain DSM 11812 / JCM 15783 / ME)	573063	1439	118	0.0820014	25.4407	48	0.0333565	21	27
METJA	Methanocaldococcus jannaschii	2190	1782	118	0.0662177	26.3305	33	0.0185185	14	19
METKA	Methanopyrus kandleri	2320	1687	145	0.0859514	22.5172	52	0.0308239	24	28
METLZ	Methanocorpusculum labreanum (strain ATCC 43576 / DSM 4855 / Z)	410358	1739	147	0.0845313	27.9184	48	0.0276021	24	24
METM5	Methanococcus maripaludis (strain C5 / ATCC BAA-1333)	402880	1821	148	0.081274	24.9392	58	0.0318506	29	29
METM6	Methanococcus maripaludis (strain C6 / ATCC BAA-1332)	444158	1825	157	0.0860274	25.5669	52	0.0284932	31	21
METM7	Methanococcus maripaludis (strain C7 / ATCC BAA-1331)	426368	1786	175	0.0979843	24.5943	59	0.0330347	34	25
METMA	Methanosarcina mazei	2209	3303	263	0.0796246	26.9848	92	0.0278535	44	48
METMJ	Methanoculleus marisnigri (strain ATCC 35101 / DSM 1498 / JR1)	368407	2476	252	0.101777	27.3016	73	0.029483	42	31
METMP	Methanococcus maripaludis	39152	1722	161	0.0934959	24.8944	51	0.0296167	25	26
METMS	Methanohalophilus mahii (strain ATCC 35705 / DSM 5219 / SLP)	547558	1986	160	0.0805639	25.9875	67	0.0337362	37	30
METP4	Methanoplanus petrolearius (strain DSM 11571 / OCM 486 / SEBR 4847)	679926	2779	398	0.143217	27.907	117	0.0421015	73	44
METPE	Methanosphaerula palustris (strain ATCC BAA-1556 / DSM 19958 / E1-9c)	521011	2655	268	0.100942	27.3955	72	0.0271186	41	31
METPS	Methanocella paludicola (strain DSM 17711 / JCM 13418 / NBRC 101707 / SANAE)	304371	2993	328	0.109589	27.5701	96	0.0320748	61	35
METRM	Methanobrevibacter ruminantium (strain ATCC 35063 / DSM 1093 / JCM 13430 / M1)	634498	2209	202	0.0914441	26.5396	46	0.0208239	17	29
METS3	Methanobrevibacter smithii (strain PS / ATCC 35061 / DSM 861)	420247	1783	126	0.0706674	27.1905	36	0.0201907	21	15
METS5	Metallosphaera sedula (strain ATCC 51363 / DSM 5348)	399549	2256	155	0.0687057	26.729	77	0.0341312	29	48
METSF	Methanocaldococcus sp. (strain FS406-22)	644281	1803	137	0.0759845	25.7518	46	0.025513	23	23
METST	Methanosphaera stadtmanae (strain DSM 3091)	339860	1533	117	0.0763209	26.2308	21	0.0136986	4	17
METTH	Methanobacterium thermoautotrophicum	187420	1869	141	0.0754414	26.305	47	0.0251471	19	28
METTM	Methanothermobacter marburgensis (strain DSM 2133 / 14651 / NBRC 100331 / OCM 82 / Marburg)	79929	1756	137	0.0780182	25.0584	55	0.0313212	18	37
METTP	Methanosaeta thermophila (strain DSM 6194 / PT)	349307	1673	190	0.113568	23.9421	43	0.0257023	18	25
METV3	Methanococcus voltae (strain ATCC BAA-1334 / A3)	456320	1658	122	0.0735826	26.5656	40	0.0241255	20	20
METVM	Methanocaldococcus vulcanius (strain ATCC 700851 / DSM 12094 / M7)	579137	1725	129	0.0747826	26.5116	45	0.026087	21	24
METVS	Methanococcus vannielii (strain SB / ATCC 35089 / DSM 1224)	406327	1661	131	0.0788682	25.3664	49	0.0295003	28	21
NANEQ	Nanoarchaeum equitans (strain Kin4-M)	228908	536	57	0.106343	24.8596	14	0.0261194	3	11
NATMM	Natrialba magadii (strain ATCC 43099 / DSM 3394 / NCIMB 2190 / MS3)	547559	4211	306	0.0726668	28.451	97	0.0230349	31	66
NATPD	Natronomonas pharaonis (strain DSM 2160 / ATCC 35678)	348780	2784	211	0.0757902	26.8341	71	0.0255029	29	42
NITMS	Nitrosopumilus maritimus (strain SCM1)	436308	1795	233	0.129805	25.6738	75	0.0417827	49	26
PICTO	Picrophilus torridus (strain ATCC 700027 / DSM 9790 / JCM 10055 / NBRC 100828)	263820	1535	102	0.0664495	26.1373	57	0.0371336	28	29
PYRAB	Pyrococcus abyssi	29292	1786	157	0.0879059	26.5287	65	0.0363942	26	39
PYRAE	Pyrobaculum aerophilum (strain ATCC 51768 / IM2 / DSM 7523 / JCM 9630 / NBRC 100827)	178306	2590	269	0.103861	25.3606	99	0.0382239	34	65
PYRAR	Pyrobaculum arsenaticum (strain DSM 13514 / JCM 11321)	340102	2296	216	0.0940767	25.0139	82	0.0357143	32	50
PYRCJ	Pyrobaculum calidifontis (strain JCM 11548 / VA1)	410359	2148	215	0.100093	26.1581	92	0.0428305	40	52
PYRFU	Pyrococcus furiosus (strain ATCC 43587 / DSM 3638 / JCM 8422 / Vc1)	186497	2045	188	0.0919315	25.3777	59	0.0288509	22	37
PYRHO	Pyrococcus horikoshii	53953	2077	189	0.0909966	27.0423	72	0.0346654	25	47
PYRIL	Pyrobaculum islandicum (strain DSM 4184 / JCM 9189)	384616	1976	160	0.0809717	25.4812	61	0.0308704	28	33
PYRKO	Pyrococcus kodakaraensis	311400	2301	263	0.114298	25.8327	96	0.041721	39	57
STAHD	Staphylothermus hellenicus (strain DSM 12710 / JCM 10830 / BK20S6-10-b1 / P8)	591019	1599	123	0.0769231	26.6748	65	0.0406504	33	32
STAMF	Staphylothermus marinus (strain ATCC 43588 / DSM 3639 / F1)	399550	1570	115	0.0732484	26.6435	65	0.0414013	38	27
SULAC	Sulfolobus acidocaldarius	2285	2221	141	0.0634849	27.5674	80	0.0360198	35	45
SULIA	Sulfolobus islandicus (strain M.16.27)	427318	2650	184	0.069434	26.25	92	0.034717	44	48
SULID	Sulfolobus islandicus (strain L.D.8.5 / Lassen #2)	425944	2911	184	0.0632085	26.4402	95	0.0326348	45	50
SULIK	Sulfolobus islandicus (strain M.16.4 / Kamchatka #3)	426118	2729	188	0.0688897	26.2819	94	0.0344449	45	49
SULIL	Sulfolobus islandicus (strain L.S.2.15 / Lassen #1)	429572	2725	182	0.066789	26.7802	98	0.0359633	43	55
SULIM	Sulfolobus islandicus (strain M.14.25 / Kamchatka #1)	427317	2597	191	0.0735464	26.5707	95	0.0365807	46	49
SULIN	Sulfolobus islandicus (strain Y.N.15.51 / Yellowstone #2)	419942	2853	183	0.064143	26.1257	94	0.0329478	45	49
SULIY	Sulfolobus islandicus (strain Y.G.57.14 / Yellowstone #1)	439386	2878	181	0.0628909	26.9116	92	0.0319666	39	53
SULS9	Sulfolobus solfataricus (strain 98/2)	555311	2617	162	0.0619029	26.4444	93	0.0355369	38	55
SULSO	Sulfolobus solfataricus	2287	2938	185	0.062968	26.5081	95	0.0323349	45	50
SULTO	Sulfolobus tokodaii (strain DSM 16993 / JCM 10545 / NBRC 100140 / 7)	273063	2817	214	0.0759673	26.3692	105	0.0372737	38	67
THEAC	Thermoplasma acidophilum (strain ATCC 25905 / DSM 1728 / JCM 9062 / NBRC 15155 / AMRC-C165)	273075	1482	77	0.0519568	24.8182	39	0.0263158	14	25
THEAM	Thermosphaera aggregans (strain DSM 11486 / M11TL)	633148	1387	108	0.0778659	27.713	60	0.0432588	28	32
THEGJ	Thermococcus gammatolerans (strain DSM 15229 / JCM 11827 / EJ3)	593117	2157	235	0.108948	27.2213	79	0.0366249	27	52
THENV	Thermoproteus neutrophilus (strain DSM 2338 / JCM 9278 / V24Sta)	444157	1965	193	0.0982188	24.5751	68	0.0346056	27	41
THEON	Thermococcus onnurineus (strain NA1)	523850	1976	218	0.110324	26.5138	84	0.0425101	29	55
THEPD	Thermofilum pendens (strain Hrk 5)	368408	1876	154	0.0820896	27.9675	63	0.0335821	37	26
THESM	Thermococcus sibiricus (strain MM 739 / DSM 12597)	604354	2035	172	0.0845209	26.0291	64	0.0314496	24	40
THEVO	Thermoplasma volcanium (strain ATCC 51530 / DSM 4299 / IFO 15438 / JCM 9571 / GSS1)	273116	1523	71	0.0466185	26.1268	36	0.0236376	17	19
UNCMA	Uncultured methanogenic archaeon RC-I	351160	3071	324	0.105503	28.0802	120	0.0390752	83	37
VULDI	Vulcanisaeta distributa (strain DSM 14429 / JCM 11212 / NBRC 100878 / IC-017)	572478	2493	163	0.0653831	27.4417	80	0.0320899	34	46

## Sheet: signal peptide_bac
CODE	NAME	TAXON	PROTEINS	SP_PROTEINS	SP_PERCENTAGE	SP_LENGTH_MEAN	SP_MEMBRANE	SP_MEMBRANE_PERCENTAGE	SP_MEMBRANE_SINGLE	SP_MEMBRANE_MULTI
ACAM1	Acaryochloris marina (strain MBIC 11017)	329726	8172	763	0.0933676	26.751	132	0.0161527	45	87
ACCPU	Accumulibacter phosphatis (strain UW-1)	522306	4438	746	0.168094	25.8003	149	0.0335737	52	97
ACEAZ	Acetohalobium arabaticum (strain ATCC 49924 / DSM 5501 / Z-7288)	574087	2276	256	0.112478	26.8086	73	0.0320738	23	50
ACEP3	Acetobacter pasteurianus (strain NBRC 3283 / LMG 1513 / CCTM 1153)	634452	2907	366	0.125903	27.6202	62	0.0213278	17	45
ACHLI	Acholeplasma laidlawii (strain PG-8A)	441768	1380	140	0.101449	24.7286	30	0.0217391	13	17
ACIAC	Acidovorax avenae subsp. citrulli (strain AAC00-1)	397945	4602	648	0.140808	27.5725	112	0.0243372	45	67
ACIAD	Acinetobacter sp. (strain ADP1)	62977	3293	486	0.147586	25.6317	77	0.0233829	16	61
ACIB3	Acinetobacter baumannii (strain AB307-0294)	557600	3453	525	0.152042	24.1124	78	0.0225891	15	63
ACIB5	Acinetobacter baumannii (strain AB0057)	480119	3732	528	0.141479	24.1174	80	0.0214362	14	66
ACIBC	Acinetobacter baumannii (strain ACICU)	405416	3745	551	0.14713	24.049	80	0.0213618	11	69
ACIBL	Acidobacteria bacterium (strain Ellin345)	204669	4771	1191	0.249633	24.5239	129	0.0270384	34	95
ACIBS	Acinetobacter baumannii (strain SDF)	509170	2767	354	0.127936	25.2853	50	0.0180701	12	38
ACIBT	Acinetobacter baumannii (strain ATCC 17978 / NCDC KC 755)	400667	3798	540	0.14218	24.3685	82	0.0215903	16	66
ACIBY	Acinetobacter baumannii (strain AYE)	509173	3652	548	0.150055	25.1496	79	0.021632	15	64
ACIC1	Acidothermus cellulolyticus (strain ATCC 43068 / 11B)	351607	2157	185	0.0857673	29.6108	52	0.0241076	20	32
ACIC5	Acidobacterium capsulatum (strain ATCC 51196 / DSM 11244 / JCM 7670)	240015	3363	563	0.16741	27.2274	94	0.0279512	20	74
ACICJ	Acidiphilium cryptum (strain JF-5)	349163	3521	405	0.115024	27.5506	79	0.0224368	18	61
ACIET	Acidovorax ebreus (strain TPSY)	535289	3461	567	0.163825	26.8025	102	0.0294713	33	69
ACIF2	Acidithiobacillus ferrooxidans (strain ATCC 23270 / DSM 14882 / NCIB 8455)	243159	3120	342	0.109615	27.152	44	0.0141026	16	28
ACIF5	Acidithiobacillus ferrooxidans (strain ATCC 53993)	380394	2747	346	0.125956	27.7746	51	0.0185657	16	35
ACIFD	Acidimicrobium ferrooxidans (strain DSM 10331 / JCM 15462 / NBRC 103882 / ICP)	525909	1935	145	0.0749354	28.9034	38	0.0196382	10	28
ACIFV	Acidaminococcus fermentans (strain ATCC 25085 / DSM 20731 / VR4)	591001	2016	265	0.131448	26.1736	59	0.0292659	14	45
ACISD	Acinetobacter sp. (strain JCM 1667 / KCTC 23045 / DR1)	436717	3873	639	0.164988	24.6025	89	0.0229796	13	76
ACISJ	Acidovorax sp. (strain JS42)	232721	4045	621	0.153523	26.8841	101	0.0249691	33	68
ACTMD	Actinosynnema mirum (strain ATCC 29888 / DSM 43827 / NBRC 14064 / IMRU 3971)	446462	6912	853	0.123409	27.5158	178	0.0257523	84	94
ACTP2	Actinobacillus pleuropneumoniae serotype 5b (strain L20)	416269	2004	303	0.151198	23.6403	50	0.0249501	13	37
ACTP7	Actinobacillus pleuropneumoniae serotype 7 (strain AP76)	537457	2113	320	0.151443	23.8031	49	0.0231898	13	36
ACTPJ	Actinobacillus pleuropneumoniae serotype 3 (strain JL03)	434271	2026	319	0.157453	23.6834	53	0.0261599	13	40
ACTSZ	Actinobacillus succinogenes (strain ATCC 55618 / 130Z)	339671	2077	328	0.15792	24.1311	56	0.026962	18	38
AERHH	Aeromonas hydrophila subsp. hydrophila (strain ATCC 7966 / NCIB 9240)	380703	4121	713	0.173016	24.5372	149	0.0361563	51	98
AERS4	Aeromonas salmonicida (strain A449)	382245	4327	761	0.175872	24.4152	154	0.0355905	63	91
AGGAD	Aggregatibacter actinomycetemcomitans serotype C (strain D11S-1)	668336	2129	295	0.138563	23.8915	52	0.0244246	15	37
AGGAN	Aggregatibacter aphrophilus (strain NJ8700)	634176	2224	318	0.142986	24.1824	53	0.0238309	16	37
AGRRK	Agrobacterium radiobacter (strain K84 / ATCC BAA-868)	311403	6675	876	0.131236	26.6153	179	0.0268165	44	135
AGRT5	Agrobacterium tumefaciens (strain C58 / ATCC 33970)	176299	5344	721	0.134918	26.5409	144	0.0269461	38	106
AGRVS	Agrobacterium vitis (strain S4 / ATCC BAA-846)	311402	5353	693	0.12946	27.189	179	0.0334392	52	127
AKKM8	Akkermansia muciniphila (strain ATCC BAA-835)	349741	2137	475	0.222274	24.4905	62	0.0290126	10	52
ALCBS	Alcanivorax borkumensis (strain SK2 / ATCC 700651 / DSM 11573)	393595	2752	492	0.178779	25.2317	84	0.0305233	26	58
ALHEH	Alkalilimnicola ehrlichei (strain MLHE-1)	187272	2862	437	0.15269	27.222	90	0.0314465	25	65
ALIAD	Alicyclobacillus acidocaldarius subsp. acidocaldarius (strain ATCC 27009 / DSM 446 / 104-1A)	521098	3059	367	0.119974	26.9401	108	0.0353057	22	86
ALISL	Aliivibrio salmonicida (strain LFI1238)	316275	3513	625	0.177911	24.9744	139	0.0395673	63	76
ALKMQ	Alkaliphilus metalliredigens (strain QYMF)	293826	4467	560	0.125364	26.4429	172	0.0385046	56	116
ALKOO	Alkaliphilus oremlandii (strain OhILAs)	350688	2828	388	0.137199	26.9253	86	0.0304102	29	57
ALLVD	Allochromatium vinosum (strain ATCC 17899 / DSM 180 / NBRC 103801 / D)	572477	3211	459	0.142946	26.5142	88	0.0274058	44	44
ALTMD	Alteromonas macleodii (strain DSM 17117 / Deep ecotype)	314275	4049	620	0.153124	26.1694	120	0.0296369	41	79
AMICL	Aminobacterium colombiense (strain DSM 12261 / ALA-1)	572547	1872	253	0.13515	26.4308	1	0.000534188	0	1
AMMDK	Ammonifex degensii (strain DSM 10501 / KC4)	429009	2049	196	0.0956564	26.5	63	0.0307467	21	42
AMOA5	Amoebophilus asiaticus (strain 5a2)	452471	1253	268	0.213887	26.0299	26	0.0207502	7	19
AMYMU	Amycolatopsis mediterranei (strain U-32)	749927	9204	1165	0.126575	26.9185	223	0.0242286	84	139
ANACI	Anaplasma centrale (strain Israel)	574556	919	121	0.131665	26.2314	27	0.0293798	8	19
ANAD2	Anaeromyxobacter dehalogenans (strain 2CP-1 / ATCC BAA-258)	455488	4461	891	0.199731	24.211	115	0.025779	38	77
ANADE	Anaeromyxobacter dehalogenans (strain 2CP-C)	290397	4345	851	0.195857	25.1058	128	0.0294591	46	82
ANADF	Anaeromyxobacter sp. (strain Fw109-5)	404589	4461	814	0.18247	24.4337	124	0.0277965	39	85
ANAMF	Anaplasma marginale (strain Florida)	320483	939	125	0.13312	26.72	35	0.0372737	8	27
ANAMM	Anaplasma marginale (strain St. Maries)	234826	945	121	0.128042	25.7355	36	0.0380952	8	28
ANAPD	Anaerococcus prevotii (strain ATCC 9321 / DSM 20548 / JCM 6508 / PC1)	525919	1795	193	0.107521	25.9223	58	0.032312	20	38
ANAPZ	Anaplasma phagocytophilum (strain HZ)	212042	1244	106	0.085209	25.0472	31	0.0249196	5	26
ANASK	Anaeromyxobacter sp. (strain K)	447217	4444	911	0.204995	24.4797	93	0.0209271	32	61
ANATD	Anaerocellum thermophilum (strain DSM 6725 / Z-1320)	521460	2652	312	0.117647	27.8269	71	0.0267722	21	50
ANAVT	Anabaena variabilis (strain ATCC 29413 / PCC 7937)	240292	5634	639	0.113419	27.3302	129	0.0228967	40	89
ANOFW	Anoxybacillus flavithermus (strain DSM 21510 / WK1)	491915	2819	272	0.0964881	26.0515	84	0.0297978	36	48
AQUAE	Aquifex aeolicus	63363	1552	210	0.135309	22.7476	45	0.0289948	11	34
ARCB4	Arcobacter butzleri (strain RM4018)	367737	2254	428	0.189885	24.1308	84	0.0372671	38	46
ARCHD	Arcanobacterium haemolyticum (strain ATCC 9345 / DSM 20595 / NBRC 15585 / NCTC 8452 / 11018)	644284	1717	182	0.105999	27.044	74	0.0430984	41	33
ARCNC	Arcobacter nitrofigilis (strain ATCC 33309 / DSM 7299 / LMG 7604 / NCTC 12251 / CI)	572480	3125	579	0.18528	24.1192	180	0.0576	79	101
AROAE	Aromatoleum aromaticum (strain EbN1)	76114	4494	542	0.120605	26.2399	81	0.018024	25	56
ARTAR	Arthrobacter arilaitensis (strain DSM 16368 / CIP 108037 / JCM 13566 / Re117)	861360	3324	289	0.0869434	28.2007	80	0.0240674	25	55
ARTAT	Arthrobacter aurescens (strain TC1)	290340	4565	359	0.0786418	29.6351	91	0.0199343	27	64
ARTCA	Arthrobacter chlorophenolicus (strain A6 / ATCC 700700 / DSM 12829 / JCM 12360)	452863	4587	426	0.0928712	29.2911	103	0.0224548	33	70
ARTS2	Arthrobacter sp. (strain FB24)	290399	4453	404	0.0907254	28.7772	93	0.0208848	28	65
ATOPD	Atopobium parvulum (strain ATCC 33793 / DSM 20469 / JCM 10300 / VPI 0546)	521095	1353	92	0.067997	28.8043	33	0.0243902	15	18
AYWBP	Aster yellows witches	322098	690	69	0.1	29.9275	15	0.0217391	7	8
AZOC5	Azorhizobium caulinodans (strain ATCC 43989 / DSM 5975 / ORS 571)	438753	4708	550	0.116822	29.0273	141	0.029949	46	95
AZOPC	Azobacteroides pseudotrichonymphae genomovar. CFP2	511995	847	95	0.112161	25.0211	16	0.0188902	2	14
AZOS1	Azospirillum sp. (strain B510)	137722	6092	678	0.111293	28.4661	158	0.0259357	51	107
AZOSB	Azoarcus sp. (strain BH72)	62928	3981	657	0.165034	26.2374	111	0.0278824	35	76
AZOVD	Azotobacter vinelandii (strain DJ / ATCC BAA-1303)	322710	4990	711	0.142485	25.5232	122	0.0244489	44	78
BACA2	Bacillus amyloliquefaciens (strain FZB42)	326423	3692	430	0.116468	25.793	121	0.0327736	41	80
BACAA	Bacillus anthracis (strain A0248)	592021	5291	685	0.129465	25.9956	213	0.040257	68	145
BACAC	Bacillus anthracis (strain CDC 684 / NRRL 3495)	568206	5895	747	0.126718	25.9398	230	0.0390161	73	157
BACAH	Bacillus thuringiensis (strain Al Hakam)	412694	4792	581	0.121244	27.1704	152	0.0317195	52	100
BACAI	Bacillus cereus var. anthracis (strain CI)	637380	5522	748	0.135458	25.7166	233	0.0421949	79	154
BACAN	Bacillus anthracis	1392	5487	701	0.127757	25.7846	220	0.0400948	74	146
BACC0	Bacillus cereus (strain AH820)	405535	5798	771	0.132977	25.9118	235	0.0405312	82	153
BACC1	Bacillus cereus (strain ATCC 10987)	222523	5821	710	0.121972	25.6085	220	0.0377942	74	146
BACC2	Bacillus cereus (strain G9842)	405531	5844	770	0.131759	25.3753	235	0.0402122	81	154
BACC3	Bacillus cereus (strain 03BB102)	572264	5598	752	0.134334	26.1848	233	0.041622	82	151
BACC4	Bacillus cereus (strain B4264)	405532	5384	727	0.13503	25.1004	227	0.042162	80	147
BACC7	Bacillus cereus (strain AH187)	405534	5747	723	0.125805	25.758	229	0.0398469	83	146
BACCN	Bacillus cereus subsp. cytotoxis (strain NVH 391-98)	315749	3840	474	0.123438	25.2447	147	0.0382813	53	94
BACCQ	Bacillus cereus (strain Q1)	361100	5459	703	0.128778	25.9303	228	0.0417659	75	153
BACCR	Bacillus cereus (strain ATCC 14579 / DSM 31)	226900	5240	662	0.126336	25.5227	207	0.0395038	67	140
BACCZ	Bacillus cereus (strain ZK / E33L)	288681	5638	780	0.138347	26.1756	235	0.0416814	79	156
BACFN	Bacteroides fragilis (strain ATCC 25285 / NCTC 9343)	272559	4234	1297	0.30633	23.32	167	0.0394426	65	102
BACFR	Bacteroides fragilis	817	4597	1328	0.288884	23.2914	162	0.0352404	66	96
BACHD	Bacillus halodurans	86665	4006	477	0.119071	25.6541	128	0.0319521	50	78
BACHK	Bacillus thuringiensis subsp. konkukian	180856	5169	722	0.139679	26.2396	225	0.0435287	73	152
BACIE	Bacillus selenitireducens (strain ATCC 700615 / DSM 15326 / MLS10)	439292	3231	443	0.137109	26.1964	94	0.0290932	30	64
BACLD	Bacillus licheniformis (strain DSM 13 / ATCC 14580)	279010	4180	521	0.124641	26.0787	163	0.0389952	44	119
BACMD	Bacillus megaterium (strain DSM 319)	592022	5100	605	0.118627	25.7835	194	0.0380392	51	143
BACMQ	Bacillus megaterium (strain ATCC 12872 / QMB1551)	545693	5606	635	0.113271	25.8835	202	0.0360328	54	148
BACP2	Bacillus pumilus (strain SAFR-032)	315750	3675	473	0.128707	26.2495	159	0.0432653	53	106
BACPE	Bacillus pseudofirmus (strain OF4)	398511	4310	581	0.134803	25.1928	152	0.0352668	47	105
BACPZ	Bacillus subtilis subsp. spizizenii (strain ATCC 23059 / NRRL B-14472 / W23)	655816	4053	484	0.119418	25.1921	145	0.035776	43	102
BACSK	Bacillus clausii (strain KSM-K16)	66692	4082	449	0.109995	25.5167	116	0.0284174	38	78
BACSU	Bacillus subtilis	1423	4188	517	0.123448	25.6228	152	0.0362942	45	107
BACT1	Bacillus thuringiensis (strain BMB171)	714359	5324	670	0.125845	25.4448	196	0.0368144	61	135
BACT2	Bacillus tusciae (strain DSM 2912 / NBRC 15312 / T2)	562970	3135	266	0.0848485	27.4737	73	0.0232855	26	47
BACTN	Bacteroides thetaiotaomicron	818	4773	1550	0.324743	22.9181	168	0.035198	82	86
BACV8	Bacteroides vulgatus (strain ATCC 8482 / DSM 1447 / NCTC 11154)	435590	3982	1170	0.293822	22.841	137	0.0344048	58	79
BACWK	Bacillus weihenstephanensis (strain KBAB4)	315730	5650	760	0.134513	25.6461	243	0.0430088	82	161
BARBK	Bartonella bacilliformis (strain ATCC 35685 / KC583)	360095	1255	148	0.117928	26.0405	18	0.0143426	7	11
BARGA	Bartonella grahamii (strain as4aup)	634504	1709	223	0.130486	25.8879	34	0.0198947	16	18
BARHE	Bartonella henselae	38323	1466	186	0.126876	25.4194	27	0.0184175	14	13
BARQU	Bartonella quintana	803	1139	144	0.126427	25.3125	21	0.0184372	10	11
BART1	Bartonella tribocorum (strain CIP 105476 / IBS 506)	382640	1962	228	0.116208	25.6316	33	0.0168196	16	17
BAUCH	Baumannia cicadellinicola subsp. Homalodisca coagulata	374463	595	38	0.0638655	26.6316	5	0.00840336	1	4
BDEBA	Bdellovibrio bacteriovorus	959	3583	1165	0.325147	23.206	98	0.0273514	40	58
BEII9	Beijerinckia indica subsp. indica (strain ATCC 9039 / DSM 1715 / NCIB 8712)	395963	3774	514	0.136195	27.4572	75	0.0198728	22	53
BEUC1	Beutenbergia cavernae (strain ATCC BAA-8 / DSM 12333 / NBRC 16432)	471853	4195	402	0.0958284	29.0945	91	0.0216925	29	62
BIFA0	Bifidobacterium animalis subsp. lactis (strain AD011)	442563	1525	101	0.0662295	27.7525	32	0.0209836	7	25
BIFAA	Bifidobacterium adolescentis (strain ATCC 15703 / DSM 20083)	367928	1629	110	0.0675261	30.0273	36	0.0220994	10	26
BIFAB	Bifidobacterium animalis subsp. lactis (strain BB-12)	552531	1640	60	0.0365854	29.1833	20	0.0121951	5	15
BIFAS	Bifidobacterium animalis subsp. lactis (strain DSM 10140 / JCM 10602 / LMG 18314)	555970	1565	98	0.0626198	27.8265	30	0.0191693	7	23
BIFAV	Bifidobacterium animalis subsp. lactis (strain V9)	573236	1569	100	0.0637349	27.75	31	0.0197578	7	24
BIFDB	Bifidobacterium dentium (strain ATCC 27534 / DSM 20436 / JCM 1195 / Bd1)	401473	2121	170	0.0801509	29.6294	71	0.0334748	31	40
BIFLB	Bifidobacterium animalis subsp. lactis (strain Bl-04 / DGCC2908 / RB 4825 / SD5219)	580050	1566	98	0.0625798	27.8265	30	0.0191571	7	23
BIFLD	Bifidobacterium longum (strain DJO10A)	205913	1980	119	0.060101	27.9328	44	0.0222222	19	25
BIFLI	Bifidobacterium longum subsp. infantis (strain ATCC 15697 / DSM 20088 / NCTC 11817 / S12)	391904	2399	154	0.0641934	29.2792	54	0.0225094	15	39
BIFLJ	Bifidobacterium longum subsp. longum (strain JDM301)	759350	1944	127	0.0653292	29.6614	36	0.0185185	15	21
BIFLO	Bifidobacterium longum	216816	1725	112	0.0649275	28.7054	43	0.0249275	19	24
BLASB	Blattabacterium sp. subsp. Blattella germanica (strain Bge)	331104	586	50	0.0853242	25.86	16	0.0273038	4	12
BLASP	Blattabacterium sp. subsp. Periplaneta americana (strain BPLAN)	600809	582	37	0.0635739	25.1892	9	0.0154639	2	7
BLOFL	Blochmannia floridanus	203907	583	44	0.0754717	27.5682	13	0.0222985	3	10
BLOPB	Blochmannia pennsylvanicus (strain BPEN)	291272	610	45	0.0737705	25.1333	12	0.0196721	1	11
BORA1	Bordetella avium (strain 197N)	360910	3372	527	0.156287	26.1063	100	0.029656	22	78
BORAP	Borrelia afzelii (strain PKo)	390236	1262	245	0.194136	22.4122	33	0.026149	9	24
BORBR	Bordetella bronchiseptica	518	4961	809	0.163072	26.5562	122	0.0245918	27	95
BORBU	Borrelia burgdorferi	139	1556	282	0.181234	22.8546	33	0.0212082	11	22
BORBZ	Borrelia burgdorferi (strain ZS7)	445985	1223	232	0.189697	22.8147	29	0.0237122	7	22
BORDL	Borrelia duttonii (strain Ly)	412419	1287	316	0.245532	24.3291	26	0.020202	4	22
BORGA	Borrelia garinii	29519	1262	213	0.16878	22.939	25	0.0198098	6	19
BORHD	Borrelia hermsii (strain DAH)	314723	819	149	0.181929	23.9732	22	0.026862	2	20
BORPA	Bordetella parapertussis	519	4161	664	0.159577	26.7666	98	0.023552	25	73
BORPD	Bordetella petrii (strain ATCC BAA-461 / DSM 12804 / CCUG 43448)	340100	4912	736	0.149837	26.6617	109	0.0221906	26	83
BORPE	Bordetella pertussis	520	3261	529	0.16222	26.8166	91	0.0279056	26	65
BORRA	Borrelia recurrentis (strain A1)	412418	977	215	0.220061	23.8605	26	0.0266121	4	22
BORT9	Borrelia turicatae (strain 91E135)	314724	818	159	0.194377	23.9623	30	0.0366748	6	24
BRAFD	Brachybacterium faecium (strain ATCC 43885 / DSM 4810 / NCIB 9860)	446465	3062	248	0.0809928	28.6371	65	0.021228	18	47
BRAHW	Brachyspira hyodysenteriae (strain ATCC 49526 / WA1)	565034	2642	499	0.188872	23.4148	100	0.0378501	40	60
BRAJA	Bradyrhizobium japonicum	375	8253	1101	0.133406	27.3924	181	0.0219314	50	131
BRAM5	Brachyspira murdochii (strain ATCC 51284 / DSM 12563 / 56-150)	526224	2751	599	0.217739	22.985	102	0.0370774	37	65
BRAP9	Brachyspira pilosicoli (strain ATCC BAA-1826 / 95/1000)	759914	2301	431	0.18731	22.7448	81	0.0352021	25	56
BRASB	Bradyrhizobium sp. (strain BTAi1 / ATCC BAA-1182)	288000	7567	1157	0.152901	26.4261	218	0.0288093	75	143
BRASO	Bradyrhizobium sp. (strain ORS278)	114615	6701	987	0.147291	26.7933	171	0.0255186	60	111
BREBN	Brevibacillus brevis (strain 47 / JCM 6285 / NBRC 100599)	358681	5887	822	0.13963	26.6058	214	0.0363513	62	152
BRESC	Brevundimonas subvibrioides (strain ATCC 15264 / DSM 4735 / LMG 14903 / NBRC 16000 / CB 81)	633149	3326	683	0.205352	24.7526	70	0.0210463	23	47
BRUA1	Brucella abortus (strain S19)	430066	2993	410	0.136986	26.3366	79	0.0263949	24	55
BRUA2	Brucella abortus (strain 2308)	359391	3022	390	0.129054	26.4026	79	0.0261416	26	53
BRUAB	Brucella abortus	235	3077	399	0.129672	26.1955	78	0.0253494	24	54
BRUC2	Brucella canis (strain ATCC 23365 / NCTC 10854)	483179	3238	407	0.125695	26.5602	81	0.0250154	24	57
BRUMB	Brucella melitensis biotype 2 (strain ATCC 23457)	546272	3125	405	0.1296	26.5654	86	0.02752	26	60
BRUMC	Brucella microti (strain CCM 4915)	568815	3270	427	0.130581	26.4941	85	0.0259939	26	59
BRUME	Brucella melitensis	29459	3178	307	0.0966016	25.9414	71	0.0223411	18	53
BRUO2	Brucella ovis (strain ATCC 25840 / 63/290 / NCTC 10512)	444178	2820	341	0.120922	26.39	69	0.0244681	18	51
BRUSI	Brucella suis (strain ATCC 23445 / NCTC 10510)	470137	3214	405	0.126011	26.4074	81	0.0252022	22	59
BRUSU	Brucella suis	29461	3256	414	0.12715	26.2174	81	0.0248771	24	57
BUCA5	Buchnera aphidicola subsp. Acyrthosiphon pisum (strain 5A)	563178	555	28	0.0504505	26.1429	7	0.0126126	1	6
BUCAI	Buchnera aphidicola subsp. Acyrthosiphon pisum	118099	572	28	0.048951	25.6429	7	0.0122378	1	6
BUCAP	Buchnera aphidicola subsp. Schizaphis graminum	98794	562	29	0.0516014	25.6207	5	0.0088968	1	4
BUCAT	Buchnera aphidicola subsp. Acyrthosiphon pisum (strain Tuc7)	561501	553	27	0.0488246	26.2222	6	0.0108499	0	6
BUCBP	Buchnera aphidicola subsp. Baizongia pistaciae (strain Bp)	224915	507	20	0.0394477	25.55	5	0.00986193	1	4
BUCCC	Buchnera aphidicola subsp. Cinara cedri	372461	362	9	0.0248619	23.5556	3	0.00828729	1	2
BURA4	Burkholderia ambifaria (strain MC40-6)	398577	6690	1064	0.159043	26.5498	180	0.0269058	61	119
BURCA	Burkholderia cenocepacia (strain AU 1054)	331271	6450	950	0.147287	27.1389	158	0.0244961	44	114
BURCC	Burkholderia cenocepacia (strain MC0-3)	406425	6986	1112	0.159175	26.8112	185	0.0264815	60	125
BURCH	Burkholderia cenocepacia (strain HI2424)	331272	6898	1043	0.151203	26.9779	174	0.0252247	54	120
BURCJ	Burkholderia cepacia (strain J2315 / LMG 16656)	216591	6993	1145	0.163735	26.393	189	0.027027	61	128
BURCM	Burkholderia ambifaria (strain ATCC BAA-244 / AMMD)	339670	6600	981	0.148636	26.7085	156	0.0236364	50	106
BURGB	Burkholderia glumae (strain BGR1)	626418	5660	809	0.142933	27.4598	157	0.0277385	67	90
BURM1	Burkholderia multivorans (strain ATCC 17616 / 249)	395019	6189	855	0.138148	26.6023	131	0.0211666	45	86
BURM7	Burkholderia mallei (strain NCTC 10247)	320389	5182	610	0.117715	26.7098	113	0.0218063	43	70
BURM9	Burkholderia mallei (strain NCTC 10229)	412022	4952	603	0.121769	26.9337	112	0.0226171	45	67
BURMA	Burkholderia mallei	13373	4797	572	0.119241	26.9458	108	0.0225141	38	70
BURMS	Burkholderia mallei (strain SAVP1)	320388	4981	587	0.117848	27.3969	103	0.0206786	37	66
BURP0	Burkholderia pseudomallei (strain 1106a)	357348	7145	801	0.112106	26.9401	138	0.0193142	54	84
BURP1	Burkholderia pseudomallei (strain 1710b)	320372	6329	679	0.107284	27.1075	123	0.0194343	39	84
BURP6	Burkholderia pseudomallei (strain 668)	320373	7102	794	0.111799	27.1511	145	0.0204168	56	89
BURP8	Burkholderia phymatum (strain DSM 17167 / STM815)	391038	7461	1043	0.139794	26.6596	187	0.0250637	64	123
BURPP	Burkholderia phytofirmans (strain DSM 17436 / PsJN)	398527	7197	1128	0.156732	26.9574	197	0.0273725	68	129
BURPS	Burkholderia pseudomallei	28450	5717	853	0.149204	26.9578	157	0.027462	59	98
BURS3	Burkholderia sp. (strain 383)	269483	7715	1190	0.154245	26.805	202	0.0261828	65	137
BURSC	Burkholderia sp. (strain CCGE1002)	640511	6866	1000	0.145645	27.066	163	0.0237402	55	108
BURTA	Burkholderia thailandensis (strain E264 / ATCC 700388 / DSM 13276 / CIP 106301)	271848	5561	664	0.119403	27.0572	114	0.0204999	39	75
BURVG	Burkholderia vietnamiensis (strain G4 / LMG 22486)	269482	7409	1014	0.136861	26.6538	187	0.0252396	72	115
BURXL	Burkholderia xenovorans (strain LB400)	266265	8591	1156	0.134559	27.2137	211	0.0245606	71	140
BUTPB	Butyrivibrio proteoclasticus (strain ATCC 51982 / DSM 14932 / B316)	515622	3799	460	0.121084	27.6891	136	0.0357989	53	83
CALOO	Caldicellulosiruptor obsidiansis (strain ATCC BAA-2073 / strain OB47)	608506	2184	250	0.114469	27.784	69	0.0315934	29	40
CALS8	Caldicellulosiruptor saccharolyticus (strain ATCC 43494 / DSM 8903)	351627	2625	277	0.105524	28.0542	68	0.0259048	25	43
CAMC1	Campylobacter concisus (strain 13826)	360104	2063	386	0.187106	22.9741	88	0.0426563	38	50
CAMC5	Campylobacter curvus (strain 525.92)	360105	1928	358	0.185685	23.8017	79	0.0409751	27	52
CAMFF	Campylobacter fetus subsp. fetus (strain 82-40)	360106	1715	281	0.163848	23.2384	61	0.0355685	24	37
CAMHC	Campylobacter hominis (strain ATCC BAA-381 / LMG 19568 / NCTC 13146 / CH001A)	360107	1687	249	0.147599	22.4337	39	0.023118	14	25
CAMJ8	Campylobacter jejuni subsp. jejuni serotype O	407148	1622	270	0.166461	23.3556	48	0.0295931	14	34
CAMJD	Campylobacter jejuni subsp. doylei (strain ATCC BAA-1458 / RM4099 / 269.97)	360109	1712	227	0.132593	23.4361	45	0.026285	10	35
CAMJE	Campylobacter jejuni	197	1623	275	0.169439	23.1745	45	0.0277264	12	33
CAMJI	Campylobacter jejuni subsp. jejuni (strain IA3902)	567106	1665	276	0.165766	23.2138	47	0.0282282	12	35
CAMJJ	Campylobacter jejuni subsp. jejuni serotype O	354242	1748	263	0.150458	23.0798	47	0.0268879	11	36
CAMJM	Campylobacter jejuni subsp. jejuni serotype HS21 (strain M1 / 99/308)	645464	1618	270	0.166873	23.4481	48	0.0296663	14	34
CAMJR	Campylobacter jejuni (strain RM1221)	195099	1836	267	0.145425	23.0262	47	0.0255991	13	34
CAMLR	Campylobacter lari (strain RM2100 / D67 / ATCC BAA-1060)	306263	1545	243	0.157282	22.6502	32	0.020712	8	24
CAPOD	Capnocytophaga ochracea (strain ATCC 27872 / DSM 7271 / JCM 12966 / VPI 2845)	521097	2171	590	0.271764	21.7627	65	0.0299401	19	46
CARHZ	Carboxydothermus hydrogenoformans (strain Z-2901 / DSM 6008)	246194	2615	233	0.0891013	26.4077	46	0.0175908	18	28
CARRP	Carsonella ruddii (strain PV)	387662	182	2	0.010989	24	0	0	0	0
CATAD	Catenulispora acidiphila (strain DSM 44928 / NRRL B-24433 / NBRC 102108 / JCM 14897)	479433	8909	1055	0.11842	29.9668	196	0.0220002	72	124
CAUCN	Caulobacter crescentus (strain NA1000 / CB15N)	565050	3852	601	0.156023	26.6007	61	0.0158359	17	44
CAUCR	Caulobacter crescentus	155892	3718	536	0.144164	26.2966	60	0.0161377	20	40
CAUSK	Caulobacter sp. (strain K31)	366602	5373	920	0.171227	26.0261	104	0.019356	29	75
CAUST	Caulobacter segnis (strain ATCC 21756 / DSM 7131 / JCM 7823 / NBRC 15250 / LMG 17158 / TK0059)	509190	4136	855	0.206721	25.3848	109	0.026354	39	70
CELFN	Cellulomonas flavigena (strain ATCC 482 / DSM 20109 / NCIB 8073 / NRS 134)	446466	3673	416	0.113259	29.0192	91	0.0247754	40	51
CELJU	Cellvibrio japonicus (strain Ueda107)	498211	3712	754	0.203125	26.6538	111	0.029903	39	72
CHIPD	Chitinophaga pinensis (strain ATCC 43595 / DSM 2588 / NCIB 11800 / UQM 2034)	485918	7179	2079	0.289595	23.1044	240	0.0334308	89	151
CHLAA	Chloroflexus aurantiacus (strain ATCC 29366 / DSM 635 / J-10-fl)	324602	3850	463	0.12026	27.2203	111	0.0288312	42	69
CHLAB	Chlamydophila abortus	83555	932	130	0.139485	24.6077	25	0.026824	8	17
CHLAD	Chloroflexus aggregans (strain MD-66 / DSM 9485)	326427	3725	428	0.114899	26.5935	95	0.0255034	27	68
CHLCH	Chlorobium chlorochromatii (strain CaD3)	340177	1991	191	0.0959317	26.2565	29	0.0145655	5	24
CHLCV	Chlamydophila caviae	83557	1005	142	0.141294	24.7465	26	0.0258706	10	16
CHLFF	Chlamydophila felis (strain Fe/C-56)	264202	1013	147	0.145114	24.7415	28	0.0276407	7	21
CHLL2	Chlorobium limicola (strain DSM 245 / NBRC 103803)	290315	2419	310	0.128152	26.5419	55	0.0227367	12	43
CHLMU	Chlamydia muridarum	83560	916	118	0.128821	24.0424	20	0.0218341	4	16
CHLP8	Chlorobaculum parvum (strain NCIB 8327)	517417	2044	252	0.123288	26.8413	52	0.0254403	13	39
CHLPB	Chlorobium phaeobacteroides (strain BS1)	331678	2434	279	0.114626	26.0215	48	0.0197206	7	41
CHLPD	Chlorobium phaeobacteroides (strain DSM 266)	290317	2579	280	0.108569	26.1393	41	0.0158976	8	33
CHLPN	Chlamydia pneumoniae	83558	1052	149	0.141635	25.5168	24	0.0228137	11	13
CHLPP	Chlamydophila pneumoniae (strain LPCoLN)	406984	1105	153	0.138462	25.4967	25	0.0226244	12	13
CHLSY	Chloroflexus aurantiacus (strain ATCC 29364 / DSM 637 / Y-400-fl)	480224	4153	484	0.116542	27.0702	96	0.0231158	34	62
CHLT0	Chlamydia trachomatis serovar G (strain G/11222)	707186	927	116	0.125135	24	21	0.0226537	6	15
CHLT1	Chlamydia trachomatis serovar E (strain E/11023)	707183	926	116	0.12527	24.0259	22	0.0237581	6	16
CHLT2	Chlamydia trachomatis serovar L2 (strain 434/Bu / ATCC VR-902B)	471472	884	113	0.127828	24.1593	21	0.0237557	6	15
CHLT3	Chloroherpeton thalassium (strain ATCC 35110 / GB-78)	517418	2708	493	0.182053	25.7708	75	0.0276957	18	57
CHLT5	Chlamydia trachomatis serovar E (strain E/150)	707184	927	116	0.125135	23.9741	22	0.0237325	6	16
CHLT7	Chlamydia trachomatis serovar G (strain G/9768)	707185	920	115	0.125	24.0087	21	0.0228261	6	15
CHLT9	Chlamydia trachomatis serovar G (strain G/9301)	718219	921	115	0.124864	24.0087	21	0.0228013	6	15
CHLTA	Chlamydia trachomatis serovar A (strain HAR-13 / ATCC VR-571B)	315277	917	112	0.122137	24.1071	21	0.0229008	6	15
CHLTB	Chlamydia trachomatis serovar L2b (strain UCH-1/proctitis)	471473	883	113	0.127973	24.1593	21	0.0237826	6	15
CHLTD	Chlamydia trachomatis serovar D (strain D-EC)	759363	878	107	0.121868	24.6075	19	0.0216401	5	14
CHLTE	Chlorobium tepidum	1097	2250	193	0.0857778	26.8031	34	0.0151111	9	25
CHLTG	Chlamydia trachomatis serovar G (strain G/11074)	707187	919	115	0.125136	24.0174	21	0.0228509	6	15
CHLTJ	Chlamydia trachomatis serovar B (strain Jali20/OT)	580049	883	111	0.125708	24.0811	20	0.0226501	6	14
CHLTL	Chlamydia trachomatis serovar D (strain D-LC)	759364	878	107	0.121868	24.6075	19	0.0216401	5	14
CHLTR	Chlamydia trachomatis	813	895	113	0.126257	24.3009	20	0.0223464	5	15
CHLTS	Chlamydia trachomatis serovar E (strain Sweden2)	634464	882	111	0.12585	24.1712	21	0.0238095	6	15
CHLTZ	Chlamydia trachomatis serovar B (strain TZ1A828/OT)	672161	888	110	0.123874	24.2091	20	0.0225225	6	14
CHRSD	Chromohalobacter salexigens (strain DSM 3043 / ATCC BAA-138 / NCIMB 13768)	290398	3298	431	0.130685	26.9838	103	0.031231	22	81
CHRVO	Chromobacterium violaceum	536	4400	682	0.155	25.1173	130	0.0295455	49	81
CITK8	Citrobacter koseri (strain ATCC BAA-895 / CDC 4225-83 / SGSC4696)	290338	5019	667	0.132895	24.904	124	0.0247061	39	85
CITRI	Citrobacter rodentium (strain ICC168)	637910	4792	679	0.141694	24.7526	108	0.0225376	32	76
CLAM3	Clavibacter michiganensis subsp. michiganensis (strain NCPPB 382)	443906	3078	317	0.102989	30.9779	88	0.02859	32	56
CLAMS	Clavibacter michiganensis subsp. sepedonicus (strain ATCC 33113 / JCM 9667)	31964	3057	286	0.0935558	30.4196	94	0.0307491	29	65
CLOAB	Clostridium acetobutylicum	1488	3847	466	0.121133	26.7339	125	0.0324929	47	78
CLOAI	Cloacamonas acidaminovorans	456827	1813	324	0.178709	24.1512	46	0.0253723	15	31
CLOB1	Clostridium botulinum (strain ATCC 19397 / Type A)	441770	3546	337	0.0950367	26.816	109	0.0307389	41	68
CLOB2	Clostridium botulinum (strain 230613 / Type F)	758678	3525	311	0.088227	26.9389	104	0.0295035	33	71
CLOB3	Clostridiales genomosp. BVAB3 (strain UPII9-5)	699246	1566	165	0.105364	26.3515	54	0.0344828	26	28
CLOB6	Clostridium botulinum (strain 657 / Type Ba4)	515621	3977	399	0.100327	26.7794	123	0.0309278	40	83
CLOB8	Clostridium beijerinckii (strain ATCC 51743 / NCIMB 8052)	290402	5003	565	0.112932	27.0124	166	0.0331801	60	106
CLOBA	Clostridium botulinum (strain Alaska E43 / Type E3)	508767	3254	365	0.11217	26.8795	116	0.0356484	44	72
CLOBB	Clostridium botulinum (strain Eklund 17B / Type B)	508765	3473	363	0.104521	27.0799	112	0.0322488	39	73
CLOBH	Clostridium botulinum (strain Hall / ATCC 3502 / NCTC 13319 / Type A)	441771	3590	347	0.0966574	26.6138	112	0.0311978	41	71
CLOBJ	Clostridium botulinum (strain Kyoto / Type A2)	536232	3860	356	0.092228	26.5927	112	0.0290155	35	77
CLOBK	Clostridium botulinum (strain Okra / Type B1)	498213	3844	371	0.096514	27.0836	125	0.0325182	42	83
CLOBL	Clostridium botulinum (strain Langeland / NCTC 10281 / Type F)	441772	3653	362	0.0990966	26.8978	118	0.0323022	41	77
CLOBM	Clostridium botulinum (strain Loch Maree / Type A3)	498214	3981	400	0.100477	27.17	133	0.0334087	41	92
CLOC7	Clostridium cellulovorans (strain ATCC 35296 / DSM 3052 / OCM 3 / 743B)	573061	4211	526	0.124911	26.5913	126	0.0299216	64	62
CLOCE	Clostridium cellulolyticum (strain ATCC 35319 / DSM 5812 / JCM 6584 / H10)	394503	3287	466	0.141771	27.382	95	0.0289017	33	62
CLOD6	Clostridium difficile (strain 630)	272563	3712	356	0.0959052	26.9551	112	0.0301724	38	74
CLODC	Clostridium difficile (strain CD196)	645462	3453	336	0.0973067	26.9018	105	0.0304083	30	75
CLODR	Clostridium difficile (strain R20291)	645463	3505	338	0.0964337	26.9497	107	0.0305278	31	76
CLOK1	Clostridium kluyveri (strain NBRC 12016)	583346	3496	295	0.0843822	27.7966	83	0.0237414	24	59
CLOK5	Clostridium kluyveri (strain ATCC 8527 / DSM 555 / NCIMB 10680)	431943	3828	346	0.0903866	26.9884	107	0.0279519	35	72
CLOLD	Clostridium ljungdahlii (strain ATCC 55383 / DSM 13528 / PETC)	748727	4149	469	0.113039	27.064	159	0.0383225	67	92
CLONN	Clostridium novyi (strain NT)	386415	2305	248	0.107592	27.2661	76	0.0329718	29	47
CLOP1	Clostridium perfringens (strain ATCC 13124 / NCTC 8237 / Type A)	195103	2873	348	0.121128	26.3563	115	0.0400278	46	69
CLOPE	Clostridium perfringens	1502	2721	334	0.122749	26.3353	95	0.0349136	31	64
CLOPH	Clostridium phytofermentans (strain ATCC 700394 / DSM 18823 / ISDg)	357809	3891	511	0.131329	26.8982	143	0.0367515	56	87
CLOPS	Clostridium perfringens (strain SM101 / Type A)	289380	2558	260	0.101642	27.25	90	0.0351837	31	59
CLOSW	Clostridium saccharolyticum (strain ATCC 35040 / DSM 2544 / NRCC 2533 / WM1)	610130	4133	456	0.110331	26.8531	136	0.0329059	49	87
CLOTE	Clostridium tetani	1513	2415	299	0.12381	27.1605	90	0.0372671	25	65
CLOTH	Clostridium thermocellum (strain ATCC 27405 / DSM 1237)	203119	3102	407	0.131206	26.9828	72	0.0232108	29	43
COLP3	Colwellia psychrerythraea (strain 34H / ATCC BAA-681)	167879	4872	1001	0.20546	25.4935	181	0.0371511	87	94
COMT2	Comamonas testosteroni (strain CNB-2)	688245	4781	752	0.157289	26.7314	140	0.0292826	46	94
CONWI	Conexibacter woesei (strain DSM 14684 / JCM 11494 / NBRC 100937 / ID131577)	469383	5912	864	0.146143	28.4803	151	0.0255413	39	112
COPPD	Coprothermobacter proteolyticus (strain ATCC 35245 / DSM 5265 / BT)	309798	1481	141	0.0952059	26.2553	46	0.0310601	9	37
CORA7	Corynebacterium aurimucosum (strain ATCC 700975 / DSM 44827 / CN-1)	548476	2508	267	0.106459	27.4757	84	0.0334928	42	42
CORAD	Coraliomargarita akajimensis (strain DSM 45221 / IAM 15411 / JCM 23193 / KCTC 12865)	583355	3110	817	0.262701	24.5814	102	0.0327974	31	71
CORDI	Corynebacterium diphtheriae	1717	2264	241	0.106449	28.5519	92	0.040636	48	44
COREF	Corynebacterium efficiens	152794	2945	229	0.0777589	29.262	65	0.0220713	30	35
CORGB	Corynebacterium glutamicum (strain R)	340322	3078	298	0.0968161	27.4128	87	0.0282651	33	54
CORGL	Corynebacterium glutamicum	1718	3093	294	0.0950533	27.881	83	0.0268348	32	51
CORJK	Corynebacterium jeikeium (strain K411)	306537	2064	195	0.0944767	29.8615	60	0.0290698	27	33
CORK4	Corynebacterium kroppenstedtii (strain DSM 44385 / CCUG 35717)	645127	2018	145	0.0718533	29.2	40	0.0198216	9	31
CORP1	Corynebacterium pseudotuberculosis (strain 1002)	679896	2057	210	0.10209	29.1762	60	0.0291687	27	33
CORP2	Corynebacterium pseudotuberculosis (strain C231)	681645	2053	212	0.103264	29.1368	56	0.0272772	27	29
CORPF	Corynebacterium pseudotuberculosis (strain FRC41)	765874	2110	208	0.0985782	28.9519	57	0.0270142	25	32
CORU7	Corynebacterium urealyticum (strain ATCC 43042 / DSM 7109)	504474	2011	173	0.0860269	29.4855	56	0.0278468	16	40
COXB1	Coxiella burnetii (strain CbuK_Q154)	434924	1915	206	0.107572	25.8641	39	0.0203655	9	30
COXB2	Coxiella burnetii (strain CbuG_Q212)	434923	1831	190	0.103768	26.1053	34	0.0185691	7	27
COXBN	Coxiella burnetii (strain Dugway 5J108-111)	434922	2029	224	0.110399	26.3571	39	0.0192213	8	31
COXBR	Coxiella burnetii (strain RSA 331 / Henzerling II)	360115	1891	191	0.101005	24.9634	35	0.0185087	8	27
COXBU	Coxiella burnetii	777	1815	194	0.106887	26.0103	34	0.0187328	7	27
CROAH	Croceibacter atlanticus (strain ATCC BAA-628 / HTCC2559 / KCTC 12090)	216432	2702	694	0.256847	21.9611	89	0.0329386	24	65
CROTZ	Cronobacter turicensis (strain DSM 18703 / LMG 23827 / z3032)	413502	4455	456	0.102357	25.364	87	0.0195286	30	57
CRYCD	Cryptobacterium curtum (strain ATCC 700683 / DSM 15641 / 12-3)	469378	1355	107	0.0789668	30.0561	43	0.0317343	16	27
CUPTR	Cupriavidus taiwanensis (strain R1 / LMG 19424)	164546	5838	880	0.150737	27.2739	137	0.0234669	48	89
CYAA5	Cyanothece sp. (strain ATCC 51142)	43989	5239	558	0.106509	27.4211	118	0.0225234	43	75
CYAP0	Cyanothece sp. (strain PCC 8802)	395962	4405	485	0.110102	27.2206	90	0.0204313	23	67
CYAP2	Cyanothece sp. (strain PCC 7822)	497965	6559	741	0.112975	27	142	0.0216496	54	88
CYAP4	Cyanothece sp. (strain PCC 7425 / ATCC 29141)	395961	5232	570	0.108945	27.4719	99	0.018922	41	58
CYAP7	Cyanothece sp. (strain PCC 7424)	65393	5656	634	0.112093	26.7981	124	0.0219236	39	85
CYAP8	Cyanothece sp. (strain PCC 8801)	41431	4335	472	0.108881	26.9873	89	0.0205306	25	64
CYTH3	Cytophaga hutchinsonii (strain ATCC 33406 / NCIMB 9469)	269798	3771	975	0.258552	24.0892	130	0.0344736	31	99
DECAR	Dechloromonas aromatica (strain RCB)	159087	4155	783	0.188448	25.3512	136	0.0327316	63	73
DEFDS	Deferribacter desulfuricans (strain DSM 14783 / JCM 11476 / NBRC 101012 / SSM1)	639282	2338	362	0.154833	24.5249	78	0.0333618	28	50
DEHE1	Dehalococcoides ethenogenes (strain 195)	243164	1502	121	0.0805593	27.4711	42	0.0279627	10	32
DEHLB	Dehalogenimonas lykanthroporepellens (strain ATCC BAA-1523 / JCM 15061 / BL-DC-9)	552811	1619	149	0.0920321	27.0336	45	0.0277949	19	26
DEHSB	Dehalococcoides sp. (strain BAV1)	216389	1355	106	0.0782288	27.8962	42	0.0309963	14	28
DEHSC	Dehalococcoides sp. (strain CBDB1)	255470	1454	121	0.0832187	29.0165	41	0.0281981	14	27
DEHSG	Dehalococcoides sp. (strain GT)	633145	1378	111	0.0805515	27.6847	40	0.0290276	13	27
DEHSV	Dehalococcoides sp. (strain VS)	311424	1426	129	0.0904628	27.938	46	0.0322581	15	31
DEIDV	Deinococcus deserti (strain VCD115 / DSM 17065 / LMG 22923)	546414	3446	497	0.144225	24.5614	77	0.0223447	19	58
DEIGD	Deinococcus geothermalis (strain DSM 11300)	319795	2813	387	0.137576	24.7933	56	0.0199076	12	44
DEIRA	Deinococcus radiodurans	1299	3085	399	0.129335	25.8246	55	0.0178282	8	47
DELAS	Delftia acidovorans (strain DSM 14801 / SPH-1)	398578	5968	962	0.161193	27.843	159	0.0266421	63	96
DENA2	Denitrovibrio acetiphilus (strain DSM 12809 / N2460)	522772	2901	533	0.18373	24.6473	143	0.0492933	65	78
DESAA	Desulfatibacillum alkenivorans (strain AK-01)	439235	5195	829	0.159577	26.8263	156	0.0300289	63	93
DESAD	Desulfovibrio salexigens (strain ATCC 14822 / DSM 2638 / NCIB 8403 / VKM B-1763)	526222	3807	707	0.185711	26.0368	62	0.0162858	26	36
DESAH	Desulfobacterium autotrophicum (strain ATCC 43914 / DSM 3382 / HRM2)	177437	4782	615	0.128607	27.0455	39	0.00815558	9	30
DESAP	Desulforudis audaxviator (strain MP104C)	477974	2136	189	0.0884831	27.4286	47	0.0220037	15	32
DESAS	Desulfotomaculum acetoxidans (strain ATCC 49208 / DSM 771 / VKM B-1644)	485916	4016	398	0.0991036	27.7538	103	0.0256474	36	67
DESAT	Desulfurivibrio alkaliphilus (strain DSM 19089 / UNIQEM U267 / AHT2)	589865	2595	380	0.146435	27.5316	2	0.000770713	1	1
DESB2	Desulfarculus baarsii (strain ATCC 33931 / DSM 2075 / VKM B-1802 / 2st14)	644282	3268	478	0.146267	26.7824	87	0.0266218	38	49
DESBD	Desulfomicrobium baculatum (strain DSM 4028 / VKM B-1378)	525897	3421	535	0.156387	25.0822	24	0.00701549	12	12
DESDA	Desulfovibrio desulfuricans (strain ATCC 27774 / DSM 6949)	525146	2345	331	0.141151	26.0816	68	0.0289979	19	49
DESDG	Desulfovibrio desulfuricans (strain G20)	207559	3733	403	0.107956	27.34	112	0.0300027	49	63
DESHD	Desulfitobacterium hafniense (strain DCB-2 / DSM 10664)	272564	4852	575	0.118508	27.6313	69	0.0142209	24	45
DESHY	Desulfitobacterium hafniense (strain Y51)	138119	5014	532	0.106103	27.6898	59	0.0117671	26	33
DESMR	Desulfovibrio magneticus (strain ATCC 700980 / DSM 13731 / RS-1)	573370	4664	650	0.139365	27.0338	146	0.0313036	53	93
DESOH	Desulfococcus oleovorans (strain DSM 6200 / Hxd3)	96561	3255	462	0.141935	27.5238	93	0.0285714	28	65
DESPS	Desulfotalea psychrophila	84980	3233	443	0.137024	27.1693	11	0.00340241	4	7
DESRD	Desulfohalobium retbaense (strain DSM 5692)	485915	2455	361	0.147047	26.7673	5	0.00203666	0	5
DESRM	Desulfotomaculum reducens (strain MI-1)	349161	3220	362	0.112422	27.6547	111	0.034472	36	75
DESVH	Desulfovibrio vulgaris (strain Hildenborough / ATCC 29579 / NCIMB 8303)	882	3517	381	0.108331	27.063	12	0.003412	4	8
DESVM	Desulfovibrio vulgaris (strain Miyazaki F / DSM 19637)	883	3178	406	0.127753	28.3842	24	0.00755192	8	16
DESVV	Desulfovibrio vulgaris subsp. vulgaris (strain DP4)	391774	3085	372	0.120583	27.3011	13	0.00421394	6	7
DICD3	Dickeya dadantii (strain 3937)	198628	4532	605	0.133495	25.6281	111	0.0244925	36	75
DICD5	Dickeya dadantii (strain Ech586)	590409	4141	644	0.155518	25.6941	130	0.0313934	49	81
DICDC	Dickeya dadantii (strain Ech703)	579405	3961	581	0.14668	25.642	138	0.0348397	53	85
DICNV	Dichelobacter nodosus (strain VCS1703A)	246195	1273	195	0.153181	24.0205	28	0.0219953	9	19
DICT6	Dictyoglomus thermophilum (strain ATCC 35947 / DSM 3960 / H-6-12)	309799	1913	262	0.136958	24.5954	47	0.0245687	14	33
DICTD	Dictyoglomus turgidum (strain Z-1310 / DSM 6724)	515635	1743	270	0.154905	24.6667	43	0.0246701	11	32
DICZE	Dickeya zeae (strain Ech1591)	561229	4131	653	0.158073	25.758	123	0.0297749	44	79
DINSH	Dinoroseobacter shibae (strain DFL 12)	398580	4086	671	0.164219	24.8495	121	0.0296133	37	84
DYAFD	Dyadobacter fermentans (strain ATCC 700827 / DSM 18053 / NS114)	471854	5703	1625	0.284938	23.7403	176	0.030861	46	130
ECO10	Escherichia coli O103	585395	4964	715	0.144037	24.6084	106	0.0213537	32	74
ECO1A	Escherichia coli O111	585396	5238	758	0.144712	24.496	105	0.0200458	34	71
ECO24	Escherichia coli O139	331111	4915	658	0.133876	24.8024	109	0.022177	37	72
ECO26	Escherichia coli O26	573235	5326	742	0.139317	24.5755	106	0.0199024	34	72
ECO27	Escherichia coli O127	574521	4594	679	0.147801	24.6878	102	0.0222029	32	70
ECO44	Escherichia coli O44	216592	4884	710	0.145373	24.8775	103	0.0210893	30	73
ECO45	Escherichia coli O45	585035	4805	714	0.148595	25.1877	107	0.0222685	31	76
ECO55	Escherichia coli (strain 55989 / EAEC)	585055	4797	703	0.14655	24.9147	107	0.0223056	35	72
ECO57	Escherichia coli O157	83334	5271	726	0.137735	25.0716	110	0.0208689	33	77
ECO5E	Escherichia coli O157	444450	5279	709	0.134306	24.5205	105	0.0198901	29	76
ECO5T	Escherichia coli O157	544404	5255	738	0.140438	24.4255	107	0.0203616	30	77
ECO7I	Escherichia coli O7	585057	4554	677	0.148661	25.0768	105	0.0230567	29	76
ECO81	Escherichia coli O81 (strain ED1a)	585397	4940	705	0.142713	24.905	105	0.0212551	32	73
ECO8A	Escherichia coli O8 (strain IAI1)	585034	4331	658	0.151928	24.8252	98	0.0226276	31	67
ECOAB	Escherichia coli OR	655817	4783	709	0.148233	24.725	106	0.0221618	31	75
ECOBB	Escherichia coli (strain B / BL21)	511693	4021	615	0.152947	24.6634	96	0.0238747	30	66
ECOBD	Escherichia coli (strain B / BL21-DE3)	469008	4156	634	0.152551	24.7965	102	0.0245428	29	73
ECOBR	Escherichia coli (strain B / REL606)	413997	4143	637	0.153753	24.7551	100	0.0241371	30	70
ECOBW	Escherichia coli (strain K12 / MC4100 / BW2952)	595496	4042	647	0.160069	24.5858	104	0.0257298	30	74
ECOCB	Escherichia coli O55	701177	5085	705	0.138643	25.0539	105	0.020649	29	76
ECOD1	Escherichia coli (strain ATCC 33849 / DSM 4235 / NCIB 12045 / K12 / DH1)	536056	4124	641	0.155432	24.7239	107	0.0259457	30	77
ECODH	Escherichia coli (strain K12 / DH10B)	316385	3990	630	0.157895	24.5746	99	0.024812	30	69
ECOHS	Escherichia coli O9	331112	4310	612	0.141995	24.884	102	0.0236659	31	71
ECOK1	Escherichia coli O1	405955	4870	693	0.1423	25.987	98	0.0201232	27	71
ECOKI	Escherichia coli O18	714962	4748	704	0.148273	24.8324	113	0.0237995	32	81
ECOL5	Escherichia coli O6	362663	4605	693	0.150489	24.86	109	0.0236699	30	79
ECOL6	Escherichia coli O6	217992	5335	699	0.131022	25.6924	98	0.0183693	28	70
ECOLC	Escherichia coli (strain ATCC 8739 / DSM 1576 / Crooks)	481805	4173	659	0.15792	24.6388	106	0.0254014	30	76
ECOLI	Escherichia coli (strain K12)	83333	4408	691	0.15676	24.6136	105	0.0238203	29	76
ECOLU	Escherichia coli O17	585056	4977	726	0.145871	25.0455	107	0.0214989	32	75
ECOS5	Escherichia coli O150	431946	4461	685	0.153553	24.892	105	0.0235373	29	76
ECOSE	Escherichia coli (strain SE11)	409438	4983	732	0.146899	24.5765	103	0.0206703	32	71
ECOSM	Escherichia coli (strain SMS-3-5 / SECEC)	439855	4877	704	0.144351	25.1335	112	0.0229649	28	84
ECOUM	Escherichia coli (strain UM146)	869729	4646	692	0.148945	24.987	109	0.023461	30	79
ECOUT	Escherichia coli (strain UTI89 / UPEC)	364106	5192	708	0.136364	25.9944	98	0.0188752	26	72
EDWI9	Edwardsiella ictaluri (strain 93-146)	634503	3725	456	0.122416	24.7961	93	0.0249664	33	60
EDWTE	Edwardsiella tarda (strain EIB202)	498217	3568	499	0.139854	24.6032	93	0.026065	37	56
EDWTF	Edwardsiella tarda (strain FL6-60)	718251	3251	471	0.144878	24.4989	91	0.0279914	34	57
EGGLE	Eggerthella lenta (strain ATCC 25559 / DSM 2243 / JCM 9979 / NCTC 11813 / VPI 0255)	479437	3054	319	0.104453	29.7492	88	0.0288147	30	58
EHRCJ	Ehrlichia canis (strain Jake)	269484	921	137	0.148751	24.7226	24	0.0260586	9	15
EHRCR	Ehrlichia chaffeensis (strain Arkansas)	205920	1100	117	0.106364	25	25	0.0227273	8	17
EHRRG	Ehrlichia ruminantium (strain Gardel)	302409	948	137	0.144515	25.2555	31	0.0327004	14	17
EHRRW	Ehrlichia ruminantium (strain Welgevonden)	254945	886	138	0.155756	24.4928	33	0.037246	14	19
ELUMP	Elusimicrobium minutum (strain Pei191)	445932	1528	382	0.25	23.644	47	0.0307592	14	33
ENT38	Enterobacter sp. (strain 638)	399742	4236	649	0.153211	24.5131	113	0.0266761	37	76
ENTCC	Enterobacter cloacae subsp. cloacae (strain ATCC 13047 / DSM 30054 / NBRC 13535 / NCDC 279-56)	716541	5411	811	0.14988	24.524	137	0.0253188	48	89
ENTFA	Enterococcus faecalis	1351	3240	358	0.110494	26.3128	124	0.0382716	58	66
ENTS8	Enterobacter sakazakii (strain ATCC BAA-894)	290339	4421	646	0.146121	25.5975	123	0.0278218	44	79
ERWAC	Erwinia amylovora (strain CFBP1430)	665029	3733	503	0.134744	25.326	110	0.0294669	35	75
ERWAE	Erwinia amylovora (strain ATCC 49946 / CCPPB 0273 / Ea273 / 27-3)	716540	3563	532	0.149312	25.2331	108	0.0303115	32	76
ERWCT	Erwinia carotovora subsp. atroseptica	29471	4459	691	0.154967	25.437	129	0.0289303	50	79
ERWP6	Erwinia pyrifoliae (strain DSM 12163 / CIP 106111 / Ep16/96)	644651	3938	488	0.123921	26.0881	87	0.0220924	31	56
ERWT9	Erwinia tasmaniensis (strain DSM 17950 / Et1/99)	338565	3618	591	0.16335	25.11	107	0.0295744	39	68
ERYLH	Erythrobacter litoralis (strain HTCC2594)	314225	2999	498	0.166055	24.8213	72	0.024008	25	47
ESCF3	Escherichia fergusonii (strain ATCC 35469 / DSM 13698 / CDC 0568-73)	585054	4312	577	0.133813	25	83	0.0192486	23	60
EUBE2	Eubacterium eligens (strain ATCC 27750 / VPI C15-48)	515620	2761	237	0.0858385	27.789	87	0.0315103	37	50
EUBR3	Eubacterium rectale (strain ATCC 33656 / VPI 0990)	515619	3545	304	0.0857546	27.0691	96	0.0270804	42	54
EXIS2	Exiguobacterium sibiricum (strain DSM 17290 / JCM 13490 / 255-15)	262543	3005	423	0.140765	25.5414	138	0.0459235	53	85
EXISA	Exiguobacterium sp. (strain ATCC BAA-1283 / AT1b)	360911	3020	365	0.120861	25.8521	118	0.0390728	46	72
FERBD	Ferrimonas balearica (strain DSM 9799 / CCM 4581 / PAT)	550540	3781	967	0.255752	24.2658	151	0.0399365	57	94
FERNB	Fervidobacterium nodosum (strain ATCC 35602 / DSM 5306 / Rt17-B1)	381764	1725	244	0.141449	26.0246	57	0.0330435	15	42
FIBSS	Fibrobacter succinogenes (strain ATCC 19169 / S85)	59374	3084	901	0.292153	23.5827	100	0.0324254	34	66
FINM2	Finegoldia magna (strain ATCC 29328)	334413	1813	221	0.121897	26.3167	74	0.0408163	33	41
FLAB3	Flavobacteriaceae bacterium (strain 3519-10)	531844	2533	594	0.234505	23.032	70	0.0276352	32	38
FLAJ1	Flavobacterium johnsoniae (strain ATCC 17061 / DSM 2064 / UW101)	376686	5016	1453	0.289673	22.3675	159	0.0316986	63	96
FLAPJ	Flavobacterium psychrophilum (strain JIP02/86 / ATCC 49511)	402612	2408	559	0.232143	21.7835	74	0.0307309	24	50
FRAAA	Frankia alni (strain ACN14a)	326424	6711	364	0.0542393	28.1868	99	0.0147519	31	68
FRAP2	Francisella philomiragia subsp. philomiragia (strain ATCC 25017)	484022	1875	294	0.1568	24.9218	57	0.0304	2	55
FRASC	Frankia sp. (strain CcI3)	106370	4442	243	0.0547051	29.6379	52	0.0117064	23	29
FRASN	Frankia sp. (strain EAN1pec)	298653	7133	463	0.0649096	29.6501	108	0.0151409	35	73
FRAT1	Francisella tularensis subsp. tularensis (strain FSC 198)	393115	1528	228	0.149215	24.3421	37	0.0242147	8	29
FRATE	Francisella tularensis subsp. tularensis (strain NE061598)	510831	1709	242	0.141603	23.8058	45	0.0263312	13	32
FRATF	Francisella tularensis subsp. holarctica (strain FTNF002-00 / FTA)	458234	1515	212	0.139934	23.7877	42	0.0277228	5	37
FRATH	Francisella tularensis subsp. holarctica (strain LVS)	376619	1678	230	0.137068	23.7304	47	0.0280095	9	38
FRATM	Francisella tularensis subsp. mediasiatica (strain FSC147)	441952	1388	201	0.144813	23.8706	40	0.0288184	6	34
FRATN	Francisella tularensis subsp. novicida (strain U112)	401614	1719	271	0.15765	24.1845	48	0.0279232	6	42
FRATO	Francisella tularensis subsp. holarctica (strain OSU18)	393011	1510	218	0.144371	24.2248	37	0.0245033	7	30
FRATT	Francisella tularensis subsp. tularensis	119856	1528	227	0.14856	24.3612	37	0.0242147	8	29
FRATW	Francisella tularensis subsp. tularensis (strain WY96-3418)	418136	1573	223	0.141767	23.8475	42	0.0267006	10	32
FUSNN	Fusobacterium nucleatum subsp. nucleatum	76856	2046	194	0.0948192	23.7526	54	0.026393	7	47
GALCS	Gallionella capsiferriformans (strain ES-2)	395494	2853	437	0.153172	24.7391	90	0.0315457	44	46
GARV4	Gardnerella vaginalis (strain 409-05)	553190	1257	92	0.0731901	30.2283	36	0.0286396	20	16
GEMAT	Gemmatimonas aurantiaca (strain T-27 / DSM 14586 / JCM 11422 / NBRC 100505)	379066	3932	779	0.198118	27.3196	104	0.0264496	27	77
GEOBB	Geobacter bemidjiensis (strain Bem / ATCC BAA-1014 / DSM 16622)	404380	4048	784	0.193676	25.3023	4	0.000988142	1	3
GEOKA	Geobacillus kaustophilus	1462	3516	332	0.0944255	25.7831	101	0.0287258	32	69
GEOLS	Geobacter lovleyi (strain ATCC BAA-1151 / DSM 17278 / SZ)	398767	3644	680	0.186608	25.8824	38	0.0104281	18	20
GEOMG	Geobacter metallireducens (strain GS-15 / ATCC 53774 / DSM 7210)	269799	3467	623	0.179694	25.9631	79	0.0227863	35	44
GEOOG	Geodermatophilus obscurus (strain ATCC 25078 / DSM 43160 / JCM 3152 / G-20)	526225	4795	366	0.0763295	28.2705	88	0.0183525	29	59
GEOS4	Geobacillus sp. (strain Y412MC10)	481743	6237	911	0.146064	27.0406	238	0.0381594	89	149
GEOSC	Geobacillus sp. (strain C56-T3)	691437	3315	365	0.110106	26.0356	115	0.0346908	39	76
GEOSF	Geobacter sp. (strain FRC-32)	316067	3797	786	0.207006	25.257	90	0.0237029	42	48
GEOSK	Geobacter sulfurreducens (strain DL-1 / KN400)	663917	3313	674	0.203441	25.9303	3	0.000905524	2	1
GEOSL	Geobacter sulfurreducens	35554	3415	601	0.175988	26.208	96	0.0281113	37	59
GEOSM	Geobacter sp. (strain M21)	443144	4068	770	0.189282	25.4325	60	0.0147493	29	31
GEOSW	Geobacillus sp. (strain WCH70)	471223	3048	308	0.10105	26.3084	101	0.0331365	37	64
GEOSY	Geobacillus sp. (strain Y412MC61)	544556	3414	349	0.102226	25.788	102	0.029877	37	65
GEOTN	Geobacillus thermodenitrificans (strain NG80-2)	420246	3424	348	0.101636	26.7241	103	0.0300818	26	77
GEOUR	Geobacter uraniireducens (strain Rf4)	351605	4255	829	0.19483	25.7925	46	0.0108108	19	27
GLOVI	Gloeobacter violaceus	33072	4406	590	0.133908	26.7661	79	0.0179301	27	52
GLUDA	Gluconacetobacter diazotrophicus (strain ATCC 49037 / DSM 5601 / PAl5)	272568	3788	448	0.118268	27.5112	82	0.0216473	23	59
GLUOX	Gluconobacter oxydans	442	2626	366	0.139375	26.9317	47	0.0178979	7	40
GORB4	Gordonia bronchialis (strain ATCC 25592 / DSM 43247 / JCM 3198 / NCTC 10667)	526226	4548	430	0.0945471	28.2395	75	0.0164908	20	55
GRABC	Granulibacter bethesdensis (strain ATCC BAA-1260 / CGDNIH1)	391165	2435	276	0.113347	28.8551	53	0.0217659	11	42
GRAFK	Gramella forsetii (strain KT0803)	411154	3554	895	0.251829	22.9709	109	0.0306697	37	72
HAEDU	Haemophilus ducreyi	730	1694	207	0.122196	24.1884	33	0.0194805	10	23
HAEI8	Haemophilus influenzae (strain 86-028NP)	281310	1792	235	0.131138	25.3532	35	0.0195312	10	25
HAEIE	Haemophilus influenzae (strain PittEE)	374930	1615	199	0.12322	24.7538	34	0.0210526	9	25
HAEIG	Haemophilus influenzae (strain PittGG)	374931	1662	209	0.125752	25.2201	39	0.0234657	12	27
HAEIN	Haemophilus influenzae	727	1709	230	0.134582	25	37	0.0216501	12	25
HAEPS	Haemophilus parasuis serovar 5 (strain SH0165)	557723	1992	246	0.123494	24.4593	47	0.0235944	12	35
HAES1	Haemophilus somnus (strain 129Pt)	205914	1793	221	0.123257	24.5747	44	0.0245399	10	34
HAES2	Haemophilus somnus (strain 2336)	228400	1971	246	0.12481	24.2073	45	0.0228311	11	34
HAHCH	Hahella chejuensis (strain KCTC 2396)	349521	6752	1189	0.176096	25.5517	188	0.0278436	85	103
HALED	Halomonas elongata (strain ATCC 33173 / DSM 2581 / NBRC 15536 / NCIMB 2198 / 1H9)	768066	3471	493	0.142034	26.712	92	0.0265053	20	72
HALHL	Halorhodospira halophila (strain DSM 244 / SL1)	349124	2406	367	0.152535	26.9428	66	0.0274314	17	49
HALNC	Halothiobacillus neapolitanus (strain ATCC 23641 / c2)	555778	2353	345	0.146621	28.1391	62	0.0263493	26	36
HALO1	Haliangium ochraceum (strain DSM 14365 / JCM 11303 / SMP-2)	502025	6684	1364	0.204069	26.6598	153	0.0228905	52	101
HALOH	Halothermothrix orenii (strain H 168 / OCM 544 / DSM 9562)	373903	2324	321	0.138124	27.028	67	0.0288296	18	49
HAMD5	Hamiltonella defensa subsp. Acyrthosiphon pisum (strain 5AT)	572265	2045	189	0.0924205	24.6296	25	0.0122249	5	20
HELAH	Helicobacter acinonychis (strain Sheeba)	382638	1596	238	0.149123	23.9328	42	0.0263158	15	27
HELHP	Helicobacter hepaticus	32025	1872	297	0.158654	24.0202	45	0.0240385	14	31
HELM1	Helicobacter mustelae (strain ATCC 43772 / LMG 18044 / NCTC 12198 / 12198)	679897	1400	228	0.162857	23.1579	34	0.0242857	11	23
HELMI	Heliobacterium modesticaldum (strain ATCC 51547 / Ice1)	498761	2923	222	0.0759494	28.3378	57	0.0195005	24	33
HELP1	Helicobacter pylori (strain 51)	290847	1412	256	0.181303	23.7188	44	0.0311615	13	31
HELP2	Helicobacter pylori (strain P12)	570508	1572	277	0.176209	23.5126	39	0.0248092	8	31
HELP3	Helicobacter pylori (strain B8)	693745	1710	264	0.154386	23.6515	42	0.0245614	12	30
HELP5	Helicobacter pylori (strain 52)	684950	1403	259	0.184604	23.4865	40	0.0285103	11	29
HELP9	Helicobacter pylori (strain 908)	869727	1595	247	0.154859	24.2348	47	0.0294671	13	34
HELPB	Helicobacter pylori (strain B38)	592205	1369	252	0.184076	23.9921	46	0.0336012	13	33
HELPC	Helicobacter pylori (strain Cuz20)	765964	1563	266	0.170186	23.1391	44	0.028151	12	32
HELPG	Helicobacter pylori (strain G27)	563041	1501	238	0.158561	23.7437	43	0.0286476	11	32
HELPH	Helicobacter pylori (strain HPAG1)	357544	1541	263	0.170668	24.0152	45	0.0292018	14	31
HELPJ	Helicobacter pylori J99	85963	1488	271	0.182124	23.8118	46	0.030914	14	32
HELPM	Helicobacter pylori (strain SJM180)	765962	1579	269	0.170361	23.3457	51	0.0322989	16	35
HELPP	Helicobacter pylori (strain PeCan4)	765963	1555	264	0.169775	23.4015	41	0.0263666	11	30
HELPS	Helicobacter pylori (strain Shi470)	512562	1564	255	0.163043	23.1882	41	0.0262148	11	30
HELPT	Helicobacter pylori (strain Sat464)	794851	1499	256	0.170781	23.1367	42	0.0280187	12	30
HELPV	Helicobacter pylori (strain v225d)	637913	1547	256	0.165482	23.6602	44	0.0284421	12	32
HELPY	Helicobacter pylori	210	1553	251	0.161623	23.51	40	0.0257566	11	29
HERA2	Herpetosiphon aurantiacus (strain ATCC 23779 / DSM 785)	316274	5254	780	0.148458	26.2115	153	0.0291207	69	84
HERAR	Herminiimonas arsenicoxydans	204773	3274	523	0.159743	25.5985	83	0.0253513	33	50
HERSS	Herbaspirillum seropedicae (strain SmR1)	757424	4732	725	0.153212	27.1972	159	0.033601	74	85
HIRBI	Hirschia baltica (strain ATCC 49814 / DSM 5838 / IFAM 1418)	582402	3187	630	0.197678	25.6127	83	0.0260433	33	50
HODCD	Hodgkinia cicadicola (strain Dsem)	573234	169	8	0.0473373	25.75	2	0.0118343	2	0
HYDS0	Hydrogenobaculum sp. (strain Y04AAS1)	380749	1626	234	0.143911	25.0299	57	0.0350554	13	44
HYDTT	Hydrogenobacter thermophilus (strain DSM 6534 / IAM 12695 / TK-6)	608538	1892	282	0.149049	22.234	64	0.0338266	16	48
HYPDA	Hyphomicrobium denitrificans (strain ATCC 51888 / DSM 1869 / NCIB 11706 / TK 0415)	582899	3452	645	0.186848	26.2729	87	0.0252028	33	54
HYPNA	Hyphomonas neptunium (strain ATCC 15444)	228405	3499	657	0.187768	24.7869	82	0.0234353	19	63
IDILO	Idiomarina loihiensis	135577	2608	546	0.209356	24.2674	105	0.0402607	38	67
JANMA	Janthinobacterium sp. (strain Marseille) (Minibacterium massiliensis)	375286	3695	608	0.164547	26.227	106	0.0286874	40	66
JANSC	Jannaschia sp. (strain CCS1)	290400	4271	662	0.154999	24.5091	128	0.0299696	32	96
JONDD	Jonesia denitrificans (strain ATCC 14870 / DSM 20603 / CIP 55134)	471856	2495	249	0.0997996	29.008	64	0.0256513	24	40
KANKD	Kangiella koreensis (strain DSM 16069 / KCTC 12182 / SW-125)	523791	2630	592	0.225095	24.2956	91	0.0346008	35	56
KINRD	Kineococcus radiotolerans (strain ATCC BAA-149 / DSM 14245 / SRS30216)	266940	4674	369	0.0789474	29.8537	84	0.0179718	28	56
KLEP3	Klebsiella pneumoniae (strain 342)	507522	5738	830	0.14465	24.6711	139	0.0242245	32	107
KLEP7	Klebsiella pneumoniae subsp. pneumoniae (strain ATCC 700721 / MGH 78578)	272620	5126	708	0.138119	24.4972	130	0.0253609	31	99
KLEVT	Klebsiella variicola (strain At-22)	640131	5056	804	0.159019	24.7363	137	0.0270965	32	105
KOCRD	Kocuria rhizophila (strain ATCC 9341 / DSM 348 / NBRC 103217 / DC2201)	378753	2352	140	0.0595238	29.25	42	0.0178571	12	30
KOSOT	Kosmotoga olearia (strain TBF 19.5.1)	521045	2087	289	0.138476	24.7128	71	0.0340201	19	52
KRIFD	Kribbella flavida (strain DSM 17836 / JCM 10339 / NBRC 14399)	479435	6940	879	0.126657	27.5927	167	0.0240634	58	109
KYTSD	Kytococcus sedentarius (strain ATCC 14392 / DSM 20547 / CCM 314 / 541)	478801	2531	216	0.0853418	28.2824	66	0.0260766	20	46
LACAC	Lactobacillus acidophilus	1579	1859	203	0.109198	26.9409	53	0.02851	14	39
LACBA	Lactobacillus brevis (strain ATCC 367 / JCM 1170)	387344	2201	229	0.104044	27.2969	60	0.0272603	20	40
LACC3	Lactobacillus casei (strain ATCC 334)	321967	2708	268	0.098966	27.7612	92	0.0339734	32	60
LACCB	Lactobacillus casei (strain BL23)	543734	2999	294	0.0980327	28.0782	112	0.0373458	45	67
LACCS	Lactobacillus crispatus (strain ST1)	748671	2004	222	0.110778	25.7162	60	0.0299401	17	43
LACCZ	Lactobacillus casei (strain Zhang)	498216	2822	279	0.0988661	27.405	98	0.0347271	37	61
LACDA	Lactobacillus delbrueckii subsp. bulgaricus (strain ATCC 11842 / DSM 20081)	390333	1519	157	0.103357	26.8599	51	0.0335747	10	41
LACDB	Lactobacillus delbrueckii subsp. bulgaricus (strain ATCC BAA-365)	321956	1682	154	0.0915577	27.013	48	0.0285375	12	36
LACF3	Lactobacillus fermentum (strain IFO 3956 / LMG 18251)	334390	1818	118	0.0649065	29.8051	36	0.019802	7	29
LACFC	Lactobacillus fermentum (strain CECT 5716)	712938	1043	78	0.0747843	28.7436	28	0.0268456	5	23
LACGA	Lactobacillus gasseri (strain ATCC 33323 / DSM 20243)	324831	1694	122	0.0720189	28.041	46	0.0271547	11	35
LACH4	Lactobacillus helveticus (strain DPC 4571)	405566	1580	148	0.0936709	26.1554	38	0.0240506	6	32
LACJF	Lactobacillus johnsonii (strain FI9785)	633699	1726	140	0.0811124	26.8786	52	0.0301275	16	36
LACJO	Lactobacillus johnsonii	33959	1809	169	0.0934218	27.2012	66	0.0364842	23	43
LACLA	Lactococcus lactis subsp. lactis	1360	2225	215	0.0966292	26.5535	63	0.0283146	21	42
LACLK	Lactococcus lactis subsp. lactis (strain KF147)	684738	2458	237	0.0964199	26.9494	71	0.0288853	24	47
LACLM	Lactococcus lactis subsp. cremoris (strain MG1363)	416870	2383	197	0.0826689	27.0863	57	0.0239194	22	35
LACLN	Lactococcus lactis subsp. cremoris (strain NZ9000)	746361	2446	193	0.0789043	27.2798	56	0.0228945	22	34
LACLS	Lactococcus lactis subsp. cremoris (strain SK11)	272622	2442	210	0.0859951	26.981	61	0.0249795	21	40
LACPJ	Lactobacillus plantarum (strain JDM1)	644042	2948	277	0.093962	27.6606	90	0.0305292	32	58
LACPL	Lactobacillus plantarum	1590	3051	291	0.0953786	27.8007	93	0.0304818	38	55
LACPS	Lactobacillus plantarum (strain ST-III)	889932	2987	274	0.0917308	28.1606	92	0.0308001	36	56
LACRD	Lactobacillus reuteri (strain DSM 20016)	557436	1865	147	0.0788204	27.2381	47	0.0252011	9	38
LACRG	Lactobacillus rhamnosus (strain ATCC 53103 / GG)	568703	2877	264	0.0917623	27.2765	95	0.0330205	36	59
LACRJ	Lactobacillus reuteri (strain JCM 1112)	557433	1792	147	0.0820312	27.5374	46	0.0256696	6	40
LACRL	Lactobacillus rhamnosus (strain Lc 705)	568704	2952	277	0.0938347	27.2888	100	0.0338753	35	65
LACS1	Lactobacillus salivarius subsp. salivarius (strain UCC118)	362948	1998	157	0.0785786	27.4395	59	0.0295295	12	47
LACSC	Lactobacillus salivarius (strain CECT 5713)	712961	1533	132	0.0861057	27.2121	53	0.0345727	7	46
LACSS	Lactobacillus sakei subsp. sakei (strain 23K)	314315	1872	185	0.0988248	25.7243	65	0.0347222	23	42
LARHH	Laribacter hongkongensis (strain HLHK9)	557598	3208	409	0.127494	25.2543	86	0.026808	26	60
LAWIP	Lawsonia intracellularis (strain PHE/MN1-00)	363253	1342	165	0.122951	25.6424	30	0.0223547	12	18
LEGLN	Legionella longbeachae serogroup 1 (strain NSW150)	661367	3460	543	0.156936	24.0295	91	0.0263006	25	66
LEGP2	Legionella pneumophila serogroup 1 (strain 2300/99 Alcoy)	423212	3183	525	0.164939	23.8629	99	0.0311027	25	74
LEGPA	Legionella pneumophila (strain Paris)	297246	3147	552	0.175405	23.8895	103	0.0327296	29	74
LEGPC	Legionella pneumophila (strain Corby)	400673	3202	559	0.174578	23.8014	98	0.0306059	28	70
LEGPH	Legionella pneumophila subsp. pneumophila (strain Philadelphia 1 / ATCC 33152 / DSM 7513)	272624	2930	486	0.16587	24.9012	85	0.0290102	25	60
LEGPL	Legionella pneumophila (strain Lens)	297245	2919	506	0.173347	23.9051	89	0.0304899	24	65
LEIXX	Leifsonia xyli subsp. xyli	59736	2001	159	0.0794603	27.566	38	0.0189905	11	27
LEPBA	Leptospira biflexa serovar Patoc (strain Patoc 1 / Ames)	355278	3595	944	0.262587	24.3581	174	0.0484006	43	131
LEPBD	Leptotrichia buccalis (strain ATCC 14201 / DSM 1135 / JCM 12969 / NCTC 10249)	523794	2218	411	0.185302	22.9124	42	0.018936	9	33
LEPBJ	Leptospira borgpetersenii serovar Hardjo-bovis (strain JB197)	355277	2829	559	0.197596	25.0751	103	0.0364086	29	74
LEPBL	Leptospira borgpetersenii serovar Hardjo-bovis (strain L550)	355276	2872	577	0.200905	24.9948	104	0.0362117	28	76
LEPBP	Leptospira biflexa serovar Patoc (strain Patoc 1 / ATCC 23582 / Paris)	456481	3723	864	0.232071	24.566	162	0.0435133	40	122
LEPCP	Leptothrix cholodnii (strain ATCC 51168 / LMG 8142 / SP-6)	395495	4343	685	0.157725	27.1985	103	0.0237163	41	62
LEPIC	Leptospira interrogans serogroup Icterohaemorrhagiae serovar copenhageni	44275	3654	730	0.199781	25.6877	112	0.0306513	28	84
LEPIN	Leptospira interrogans	173	3676	738	0.200762	24.935	112	0.0304679	29	83
LEUCK	Leuconostoc citreum (strain KM20)	349519	1812	155	0.0855408	28.1355	49	0.0270419	10	39
LEUGT	Leuconostoc gasicomitatum (strain DSM 15947 / CECT 5767 / JCM 12535 / LMG 18811 / TB1-10)	762550	1902	150	0.0788644	27.9533	56	0.0294427	12	44
LEUKI	Leuconostoc kimchii (strain IMSNU 11154 / KCTC 2386 / IH25)	762051	2128	191	0.0897556	28.0785	66	0.031015	18	48
LEUMM	Leuconostoc mesenteroides subsp. mesenteroides (strain ATCC 8293 / NCDO 523)	203120	2002	183	0.0914086	28.1749	58	0.028971	17	41
LIBAP	Liberibacter asiaticus (strain psy62)	537021	1102	115	0.104356	24.4783	17	0.0154265	4	13
LISIN	Listeria innocua	1642	3018	308	0.102054	25.8604	113	0.037442	48	65
LISM1	Listeria monocytogenes serotype 1/2a (strain 08-5578)	653938	3082	333	0.108047	26.3423	116	0.0376379	50	66
LISM2	Listeria monocytogenes serotype 1/2a (strain 08-5923)	637381	2961	321	0.108409	26.3863	115	0.0388382	49	66
LISMC	Listeria monocytogenes serotype 4b (strain Clip81459)	568819	2765	332	0.120072	26.0904	120	0.0433996	53	67
LISMF	Listeria monocytogenes serotype 4b (strain F2365)	265669	2818	318	0.112846	25.9497	117	0.0415188	51	66
LISMH	Listeria monocytogenes serotype 4a (strain HCC23)	552536	2972	308	0.103634	26.3506	115	0.0386945	50	65
LISML	Listeria monocytogenes serotype 4c (strain L99)	563174	2923	311	0.106398	26.254	115	0.0393431	51	64
LISMO	Listeria monocytogenes	1639	2844	321	0.112869	26.3863	121	0.0425457	53	68
LISSS	Listeria seeligeri serovar 1/2b (strain ATCC 35967 / DSM 20751 / CIP 100100 / SLCC 3954)	683837	2710	286	0.105535	26.2378	92	0.0339483	43	49
LISW6	Listeria welshimeri serovar 6b (strain ATCC 35897 / DSM 20650 / SLCC5334)	386043	2769	304	0.109787	25.8322	101	0.0364753	42	59
LYSSC	Lysinibacillus sphaericus (strain C3-41)	444177	4750	479	0.100842	25.977	158	0.0332632	59	99
MACCJ	Macrococcus caseolyticus (strain JCSC5402)	458233	2059	202	0.0981059	24.8614	74	0.0359398	21	53
MAGSA	Magnetospirillum magneticum (strain AMB-1 / ATCC 700264)	342108	4514	569	0.126052	26.6081	134	0.0296854	61	73
MAGSM	Magnetococcus sp. (strain MC-1)	156889	3594	527	0.146633	26.5275	121	0.0336672	66	55
MANSM	Mannheimia succiniciproducens (strain MBEL55E)	221988	2367	279	0.117871	25.3047	47	0.0198564	12	35
MARAV	Marinobacter aquaeolei (strain ATCC 700491 / DSM 11845 / VT8)	351348	4170	711	0.170504	26.1617	126	0.0302158	46	80
MARMM	Maricaulis maris (strain MCS10)	394221	3060	656	0.214379	24.7149	82	0.0267974	21	61
MARMS	Marinomonas sp. (strain MWYL1)	400668	4416	674	0.152627	25.4555	155	0.0350996	60	95
MEIRD	Meiothermus ruber (strain ATCC 35948 / DSM 1279 / VKM B-1258 / 21)	504728	2993	478	0.159706	24.1381	81	0.0270631	17	64
MEISD	Meiothermus silvanus (strain ATCC 700542 / DSM 9946 / VI-R2)	526227	3002	449	0.149567	23.7506	81	0.026982	17	64
MESFL	Mesoplasma florum	2151	683	48	0.0702782	24.1458	13	0.0190337	7	6
MESSB	Mesorhizobium sp. (strain BNC1)	266779	4530	637	0.140618	25.9827	120	0.0264901	28	92
METC4	Methylobacterium chloromethanicum (strain CM4 / NCIMB 13688)	440085	5491	942	0.171553	26.4119	168	0.0305955	75	93
METCA	Methylococcus capsulatus	414	2925	434	0.148376	25.9447	80	0.0273504	23	57
METEA	Methylobacterium extorquens (strain ATCC 14718 / DSM 1338 / AM1)	272630	6233	1019	0.163485	26.0608	176	0.0282368	72	104
METED	Methylobacterium extorquens (strain DSM 5838 / DM4)	661410	5705	914	0.16021	26.1827	163	0.0285714	62	101
METEP	Methylobacterium extorquens (strain PA1)	419610	4822	747	0.154915	26.6412	125	0.0259229	57	68
METFK	Methylobacillus flagellatus (strain KT / ATCC 51484 / DSM 6875)	265072	2609	508	0.194711	25.7874	107	0.0410119	34	73
METI4	Methylacidiphilum infernorum (isolate V4)	481448	2470	263	0.106478	27.9202	46	0.0186235	14	32
METML	Methylotenera mobilis (strain JLW8 / ATCC BAA-1282 / DSM 17540)	583345	2334	404	0.173093	26.1411	81	0.0347044	26	55
METNO	Methylobacterium nodulans (strain ORS2060 / LMG 21967)	460265	8128	1058	0.130167	25.4263	142	0.0174705	40	102
METPB	Methylobacterium populi (strain ATCC BAA-705 / NCIMB 13946 / BJ001)	441620	5325	879	0.16507	26.8441	152	0.0285446	62	90
METPP	Methylibium petroleiphilum (strain PM1)	420662	4359	671	0.153934	27.1624	108	0.0247763	40	68
METRJ	Methylobacterium radiotolerans (strain ATCC 27329 / DSM 1819 / JCM 2831)	426355	6388	1073	0.167971	25.9664	183	0.0286475	81	102
METS0	Methylotenera sp. (strain 301)	666681	2752	519	0.18859	25.894	96	0.0348837	42	54
METS4	Methylobacterium sp. (strain 4-46)	426117	6647	1075	0.161727	25.9609	164	0.0246728	60	104
METSB	Methylocella silvestris (strain BL2 / DSM 15510 / NCIMB 13906)	395965	3816	619	0.162212	27.2036	69	0.0180818	18	51
METSD	Methylovorus sp. (strain SIP3-4)	582744	2907	555	0.190918	25.8126	112	0.0385277	52	60
MICAI	Micromonospora aurantiaca (strain ATCC 27029 / DSM 43813 / JCM 10878 / NBRC 16125 / INA 9442)	644283	6204	702	0.113153	28.9801	163	0.0262734	63	100
MICAN	Microcystis aeruginosa (strain NIES-843)	449447	5981	392	0.0655409	26.523	90	0.0150477	26	64
MICLC	Micrococcus luteus (strain ATCC 4698 / IFO 3333 / NCTC 2665)	465515	2207	141	0.0638876	29.922	44	0.0199366	10	34
MOBCV	Mobiluncus curtisii (strain ATCC 43063 / DSM 2711 / V125)	548479	1906	155	0.0813221	27.8839	58	0.0304302	24	34
MOOTA	Moorella thermoacetica (strain ATCC 39073)	264732	2451	209	0.0852713	27.7464	54	0.0220318	10	44
MORCR	Moraxella catarrhalis (strain RH4)	749219	1881	207	0.110048	25.1014	28	0.0148857	6	22
MYCA1	Mycobacterium avium (strain 104)	243243	5040	443	0.0878968	26.6524	89	0.0176587	31	58
MYCA5	Mycoplasma arthritidis (strain 158L3-1)	243272	631	107	0.169572	26.8224	11	0.0174326	3	8
MYCA6	Mycoplasma agalactiae (strain 5632)	347258	754	130	0.172414	25.2769	12	0.0159151	3	9
MYCA9	Mycobacterium abscessus (strain ATCC 19977 / DSM 44196)	561007	4940	608	0.123077	26.6957	90	0.0182186	24	66
MYCAP	Mycoplasma agalactiae (strain PG2)	347257	725	106	0.146207	25.3019	11	0.0151724	2	9
MYCBO	Mycobacterium bovis	1765	3910	334	0.085422	28.2036	72	0.0184143	22	50
MYCBP	Mycobacterium bovis (strain BCG / Pasteur 1173P2)	410289	3891	336	0.0863531	28.1339	73	0.0187612	25	48
MYCBT	Mycobacterium bovis (strain BCG / Tokyo 172 / ATCC 35737 / TMC 1019)	561275	3906	340	0.0870456	28.2353	73	0.0186892	25	48
MYCCM	Mycoplasma crocodyli (strain ATCC 51981 / MP145)	512564	689	80	0.11611	25.3	17	0.0246734	11	6
MYCCR	Mycoplasma conjunctivae (strain ATCC 25834 / HRC/581 / NCTC 10147)	572263	695	72	0.103597	27.9444	12	0.0172662	4	8
MYCCT	Mycoplasma capricolum subsp. capricolum (strain California kid / ATCC 27343 / NCTC 10154)	340047	812	117	0.144089	24.8462	32	0.0394089	17	15
MYCFJ	Mycoplasma fermentans (strain JER)	637387	794	72	0.0906801	26.5556	12	0.0151134	3	9
MYCGA	Mycoplasma gallisepticum	2096	761	117	0.153745	27.7692	20	0.0262812	14	6
MYCGE	Mycoplasma genitalium	2097	483	45	0.0931677	27.9333	15	0.0310559	7	8
MYCGF	Mycoplasma gallisepticum (strain F)	708616	740	92	0.124324	28.0109	21	0.0283784	14	7
MYCGH	Mycoplasma gallisepticum (strain R(high / passage 156))	710128	763	118	0.154653	27.678	20	0.0262123	14	6
MYCGI	Mycobacterium gilvum (strain PYR-GCK)	350054	5499	556	0.101109	28.6169	98	0.0178214	37	61
MYCH2	Mycoplasma hyopneumoniae (strain 232)	295358	691	89	0.128799	27.764	16	0.0231548	9	7
MYCH7	Mycoplasma hyopneumoniae (strain 7448)	262722	694	78	0.112392	27.8974	16	0.0230548	9	7
MYCHH	Mycoplasma hyorhinis (strain HUB-1)	872331	654	69	0.105505	27.4348	9	0.0137615	0	9
MYCHJ	Mycoplasma hyopneumoniae (strain J / ATCC 25934 / NCTC 10110)	262719	671	88	0.131148	27.75	14	0.0208644	8	6
MYCHP	Mycoplasma hominis (strain ATCC 23114 / IFO 14850 / NCTC 10111 / PG21)	347256	529	61	0.115312	26.623	5	0.0094518	2	3
MYCLB	Mycobacterium leprae (strain Br4923)	561304	1599	145	0.0906817	28.4621	27	0.0168856	10	17
MYCLE	Mycobacterium leprae	1769	1603	145	0.0904554	28.7862	26	0.0162196	10	16
MYCMG	Mycoplasma mycoides subsp. mycoides SC (strain Gladysdale)	865867	1056	100	0.094697	24.26	25	0.0236742	12	13
MYCMM	Mycobacterium marinum (strain ATCC BAA-535 / M)	216594	5418	489	0.0902547	28.7219	86	0.015873	26	60
MYCMO	Mycoplasma mobile	2118	628	46	0.0732484	29.3913	7	0.0111465	3	4
MYCMS	Mycoplasma mycoides subsp. mycoides SC	44101	978	103	0.105317	24.4175	24	0.0245399	14	10
MYCPA	Mycobacterium paratuberculosis	1770	4316	399	0.0924467	28.6642	72	0.0166821	24	48
MYCPB	Mycoplasma pneumoniae (strain ATCC 15531 / NBRC 14401 / NCTC 10119 / FH)	722438	629	61	0.0969793	27.6721	10	0.0158983	5	5
MYCPE	Mycoplasma penetrans	28227	1028	142	0.138132	28.838	35	0.0340467	24	11
MYCPN	Mycoplasma pneumoniae	2104	687	83	0.120815	26.9759	13	0.0189229	6	7
MYCPU	Mycoplasma pulmonis	2107	778	95	0.122108	26.7684	11	0.0141388	1	10
MYCS2	Mycobacterium smegmatis (strain ATCC 700084 / mc(2)155)	246196	6601	639	0.0968035	27.7653	114	0.0172701	32	82
MYCS5	Mycoplasma synoviae (strain 53)	262723	679	55	0.0810015	25.8545	10	0.0147275	4	6
MYCSJ	Mycobacterium sp. (strain JLS)	164757	5695	571	0.100263	27.7093	101	0.0177349	30	71
MYCSK	Mycobacterium sp. (strain KMS)	189918	5893	551	0.0935008	27.8185	101	0.017139	32	69
MYCSS	Mycobacterium sp. (strain MCS)	164756	5589	505	0.0903561	27.6733	93	0.0166398	26	67
MYCTA	Mycobacterium tuberculosis (strain ATCC 25177 / H37Ra)	419947	3990	345	0.0864662	28.1942	69	0.0172932	22	47
MYCTF	Mycobacterium tuberculosis (strain F11)	336982	3905	334	0.0855314	29.0389	66	0.0169014	22	44
MYCTK	Mycobacterium tuberculosis (strain KZN 1435 / MDR)	478434	4024	335	0.0832505	28.6806	64	0.0159046	22	42
MYCTU	Mycobacterium tuberculosis	1773	3950	345	0.0873418	28.4116	71	0.0179747	23	48
MYCUA	Mycobacterium ulcerans (strain Agy99)	362242	4206	532	0.126486	27.6071	63	0.0149786	24	39
MYCVP	Mycobacterium vanbaalenii (strain DSM 7251 / PYR-1)	350058	5902	637	0.10793	28.1962	102	0.0172823	33	69
MYXXD	Myxococcus xanthus (strain DK 1622)	246197	7314	1306	0.178562	25.768	137	0.0187312	53	84
NAKMY	Nakamurella multipartita (strain ATCC 700099 / DSM 44233 / JCM 9543 / Y-104)	479431	5123	392	0.0765177	29.3189	102	0.0199102	36	66
NATTJ	Natranaerobius thermophilus (strain ATCC BAA-1301 / DSM 18059 / JW/NM-WN-LF)	457570	2847	374	0.131366	26.8636	103	0.0361784	24	79
NAUPA	Nautilia profundicola (strain ATCC BAA-1463 / DSM 18972 / AmH)	598659	1730	282	0.163006	22.9752	70	0.0404624	32	38
NEIG1	Neisseria gonorrhoeae (strain ATCC 700825 / FA 1090)	242231	1963	253	0.128884	24.4466	33	0.016811	8	25
NEIG2	Neisseria gonorrhoeae (strain NCCP11945)	521006	2595	264	0.101734	25.1212	40	0.0154143	11	29
NEIM0	Neisseria meningitidis serogroup C (strain 053442)	374833	1998	239	0.11962	24.954	38	0.019019	8	30
NEIM8	Neisseria meningitidis serogroup C (strain 8013)	604162	1894	265	0.139916	24.0792	42	0.0221753	10	32
NEIMA	Neisseria meningitidis serogroup A	65699	1887	259	0.137255	24.6293	39	0.0206677	9	30
NEIMB	Neisseria meningitidis serogroup B	491	2001	268	0.133933	24.209	39	0.0194903	7	32
NEIMF	Neisseria meningitidis serogroup C / serotype 2a (strain ATCC 700532 / FAM18)	272831	1865	259	0.138874	24.8494	38	0.0203753	9	29
NEIML	Neisseria meningitidis (strain alpha14)	662598	1863	248	0.133119	24.3427	37	0.0198604	10	27
NEORI	Neorickettsia risticii (strain Illinois)	434131	898	91	0.101336	25.9451	30	0.0334076	7	23
NEOSM	Neorickettsia sennetsu (strain Miyayama)	222891	932	89	0.0954936	25.4157	28	0.0300429	6	22
NITEC	Nitrosomonas eutropha (strain C91)	335283	2473	381	0.154064	25.8898	82	0.0331581	37	45
NITEU	Nitrosomonas europaea	915	2375	381	0.160421	26.3465	77	0.0324211	34	43
NITHN	Nitrosococcus halophilus (strain Nc4)	472759	3702	545	0.147218	26.1872	88	0.0237709	29	59
NITHX	Nitrobacter hamburgensis (strain X14 / DSM 10229)	323097	4243	621	0.146359	27.2882	119	0.0280462	40	79
NITMU	Nitrosospira multiformis (strain ATCC 25196 / NCIMB 11849)	323848	2732	465	0.170205	26.3742	82	0.0300146	33	49
NITOC	Nitrosococcus oceani (strain ATCC 19707 / NCIMB 11848)	323261	2952	462	0.156504	26.6255	82	0.0277778	23	59
NITSB	Nitratiruptor sp. (strain SB155-2)	387092	1843	313	0.169832	22.8211	74	0.0401519	33	41
NITWC	Nitrosococcus watsoni (strain C-113)	105559	2881	498	0.172857	26.1225	90	0.0312392	26	64
NITWN	Nitrobacter winogradskyi (strain Nb-255 / ATCC 25391)	323098	2980	424	0.142282	28.0825	60	0.0201342	17	43
NOCDD	Nocardiopsis dassonvillei (strain ATCC 23218 / DSM 43111 / IMRU 509 / JCM 7437 / NCTC 10488)	446468	5497	518	0.0942332	28.7278	126	0.0229216	50	76
NOCFA	Nocardia farcinica	37329	5943	501	0.0843009	29.0359	105	0.0176678	26	79
NOCSJ	Nocardioides sp. (strain BAA-499 / JS614)	196162	4888	497	0.101678	28.4769	103	0.021072	36	67
NOSA0	Nostoc azollae (strain 0708)	551115	3646	319	0.0874931	27.0909	63	0.0172792	29	34
NOSP7	Nostoc punctiforme (strain ATCC 29133 / PCC 73102)	63737	6573	683	0.10391	27.5593	122	0.0185608	50	72
NOSS1	Nostoc sp. (strain PCC 7120 / UTEX 2576)	103690	6070	671	0.110544	27.2996	129	0.0212521	47	82
NOVAD	Novosphingobium aromaticivorans (strain DSM 12444)	279238	3917	660	0.168496	25.9894	74	0.018892	23	51
OCEIH	Oceanobacillus iheyensis	182710	3490	426	0.122063	25.7347	106	0.0303725	34	72
OCHA4	Ochrobactrum anthropi (strain ATCC 49188 / DSM 6882 / NCTC 12168)	439375	4757	709	0.149044	26.2511	125	0.0262771	26	99
OENOB	Oenococcus oeni (strain BAA-331 / PSU-1)	203123	1682	132	0.078478	28	55	0.0326992	8	47
OLICO	Oligotropha carboxidovorans (strain ATCC 49405 / DSM 1227 / OM5)	504832	3846	520	0.135205	26.0865	90	0.0234009	21	69
OLSUV	Olsenella uli (strain ATCC 49627 / DSM 7084 / CIP 109912 / JCM 12494 / VPI D76D-27C)	633147	1739	118	0.0678551	29.1525	36	0.0207016	18	18
ONYPE	Onion yellows phytoplasma	100379	730	81	0.110959	29.8148	19	0.0260274	7	12
OPITP	Opitutus terrae (strain DSM 11246 / PB90-1)	452637	4588	1064	0.231909	26.1776	156	0.0340017	48	108
ORITB	Orientia tsutsugamushi (strain Boryong)	357244	966	115	0.119048	24.9652	21	0.0217391	5	16
ORITI	Orientia tsutsugamushi (strain Ikeda)	334380	1652	173	0.104722	24.3815	31	0.0187651	9	22
PAEP6	Paenibacillus polymyxa (strain E681)	349520	4788	602	0.125731	27.4551	146	0.0304929	51	95
PAESJ	Paenibacillus sp. (strain JDR-2)	324057	6210	1019	0.16409	27.2267	275	0.0442834	118	157
PANAM	Pantoea ananatis (strain LMG 20103)	706191	4237	563	0.132877	26.3748	119	0.0280859	41	78
PANVC	Pantoea vagans (strain C9-1)	712898	3664	547	0.14929	25.0987	113	0.0308406	38	75
PARBH	Parvularcula bermudensis (strain ATCC BAA-594 / HTCC2503 / KCTC 12087)	314260	2687	485	0.180499	24.9072	90	0.0334946	22	68
PARD8	Parabacteroides distasonis (strain ATCC 8503 / DSM 20701 / NCTC 11152)	435591	3831	1136	0.296528	23.103	161	0.0420256	59	102
PARDP	Paracoccus denitrificans (strain Pd 1222)	318586	5019	689	0.137278	24.8868	109	0.0217175	22	87
PARL1	Parvibaculum lavamentivorans (strain DS-1 / DSM 13023 / NCIMB 13966)	402881	3580	477	0.13324	27.3522	78	0.0217877	15	63
PARUW	Protochlamydia amoebophila (strain UWE25)	264201	2023	232	0.114681	24.9741	43	0.0212556	11	32
PASMU	Pasteurella multocida	747	2015	314	0.155831	24.6465	52	0.0258065	18	34
PECCP	Pectobacterium carotovorum subsp. carotovorum (strain PC1)	561230	4245	698	0.164429	25.4585	137	0.0322733	58	79
PECWW	Pectobacterium wasabiae (strain WPP163)	561231	4431	703	0.158655	25.4765	133	0.0300158	50	83
PEDHD	Pedobacter heparinus (strain ATCC 13125 / DSM 2366 / NCIB 9290)	485917	4249	1319	0.310426	23.4412	115	0.0270652	54	61
PEDPA	Pediococcus pentosaceus (strain ATCC 25745 / 183-1w)	278197	1755	146	0.0831909	26.3219	55	0.031339	10	45
PELCD	Pelobacter carbinolicus (strain DSM 2380 / Gra Bd 1)	338963	3341	439	0.131398	26.0957	83	0.0248429	35	48
PELLD	Pelodictyon luteolum (strain DSM 273)	319225	2078	246	0.118383	26.8577	50	0.0240616	8	42
PELPB	Pelodictyon phaeoclathratiforme (strain DSM 5477 / BU-1)	324925	2685	283	0.1054	26.2862	52	0.0193669	11	41
PELPD	Pelobacter propionicus (strain DSM 2379)	338966	3694	520	0.140769	25.9673	99	0.0268002	33	66
PELTS	Pelotomaculum thermopropionicum (strain DSM 13744 / JCM 10971 / SI)	370438	2884	246	0.0852982	27.1016	66	0.0228849	21	45
PELUB	Pelagibacter ubique	198252	1354	176	0.129985	24.8068	40	0.0295421	8	32
PERMH	Persephonella marina (strain DSM 14350 / EX-H1)	123214	2048	350	0.170898	22.8971	58	0.0283203	21	37
PETMO	Petrotoga mobilis (strain DSM 10674 / SJ95)	403833	1890	242	0.128042	25.3554	67	0.0354497	21	46
PHEZH	Phenylobacterium zucineum (strain HLK1)	450851	3838	616	0.1605	26.2078	101	0.0263158	28	73
PHOAA	Photorhabdus asymbiotica subsp. asymbiotica (strain ATCC 43949 / 3105-77)	553480	4350	477	0.109655	25.1887	70	0.016092	20	50
PHOLL	Photorhabdus luminescens subsp. laumondii	141679	4556	509	0.111721	25.6189	77	0.0169008	19	58
PHOPR	Photobacterium profundum	74109	5328	922	0.173048	24.9187	193	0.0362237	81	112
PHYAS	Phytoplasma australiense	59748	633	69	0.109005	29.1594	22	0.0347551	15	7
PHYMT	Phytoplasma mali (strain AT)	482235	447	48	0.107383	29.2708	15	0.033557	9	6
PIRSD	Pirellula staleyi (strain ATCC 27377 / DSM 6068 / ICPB 4128)	530564	4711	1064	0.225854	27.5959	107	0.0227128	28	79
PLAL2	Planctomyces limnophilus (strain ATCC 43296 / DSM 3776 / IFAM 1008 / 290)	521674	4258	769	0.180601	27.7711	78	0.0183185	16	62
POLNA	Polaromonas naphthalenivorans (strain CJ2)	365044	4879	665	0.136298	26.9504	94	0.0192662	28	66
POLNS	Polynucleobacter necessarius (strain STIR1)	452638	1507	175	0.116125	26.5143	43	0.0285335	14	29
POLSJ	Polaromonas sp. (strain JS666 / ATCC BAA-500)	296591	5437	770	0.141622	26.9065	125	0.0229906	29	96
POLSQ	Polynucleobacter sp. (strain QLW-P1DMWA-1)	312153	2074	358	0.172613	25.9497	58	0.0279653	16	42
PORG3	Porphyromonas gingivalis (strain ATCC 33277 / DSM 20709 / JCM 12257)	431947	2022	389	0.192384	24.5707	51	0.0252226	16	35
PORGI	Porphyromonas gingivalis	837	1863	323	0.173376	24.8916	41	0.0220075	12	29
PREMB	Prevotella melaninogenica (strain ATCC 25845 / DSM 7089 / JCM 6325 / VPI 2381 / B282)	553174	2288	571	0.249563	23.2207	61	0.0266608	13	48
PRER2	Prevotella ruminicola (strain ATCC 19189 / JCM 8958 / 23)	264731	2761	634	0.229627	22.8991	102	0.0369431	45	57
PROA2	Prosthecochloris aestuarii (strain DSM 271 / SK 413)	290512	2319	299	0.128935	25.7826	58	0.0250108	14	44
PROAC	Propionibacterium acnes	1747	2294	191	0.0832607	27.0052	54	0.0235397	12	42
PROAS	Propionibacterium acnes (strain SK137)	553199	2347	196	0.0835109	27.9847	60	0.0255646	18	42
PROFC	Propionibacterium freudenreichii subsp. shermanii (strain ATCC 9614 / CIP 103027 / CIRM-BIA1)	754252	2310	150	0.0649351	28.0867	47	0.0203463	10	37
PROM0	Prochlorococcus marinus (strain MIT 9301)	167546	1906	176	0.09234	24.4261	36	0.0188877	14	22
PROM1	Prochlorococcus marinus (strain NATL1A)	167555	2173	178	0.0819144	25.7753	47	0.0216291	14	33
PROM2	Prochlorococcus marinus (strain MIT 9215)	93060	1984	163	0.0821573	24.4724	33	0.0166331	15	18
PROM3	Prochlorococcus marinus (strain MIT 9303)	59922	2985	263	0.0881072	27.616	42	0.0140704	11	31
PROM4	Prochlorococcus marinus (strain MIT 9211)	93059	1855	151	0.0814016	27.2053	29	0.0156334	9	20
PROM5	Prochlorococcus marinus (strain MIT 9515)	167542	1899	144	0.0758294	25.5	32	0.016851	14	18
PROM9	Prochlorococcus marinus (strain MIT 9312)	74546	1960	159	0.0811224	24.9497	30	0.0153061	12	18
PROMA	Prochlorococcus marinus	1219	1881	154	0.0818713	26.0714	31	0.0164806	12	19
PROMH	Proteus mirabilis (strain HI4320)	529507	3661	624	0.170445	25.0192	87	0.023764	24	63
PROMM	Prochlorococcus marinus (strain MIT 9313)	74547	2830	253	0.0893993	26.996	46	0.0162544	13	33
PROMP	Prochlorococcus marinus subsp. pastoris (strain CCMP1986 / MED4)	59919	1942	162	0.0834192	25.3086	30	0.015448	13	17
PROMS	Prochlorococcus marinus (strain AS9601)	146891	1920	148	0.0770833	24.8311	28	0.0145833	13	15
PROMT	Prochlorococcus marinus (strain NATL2A)	59920	2142	161	0.0751634	25.8199	40	0.0186741	13	27
PROVI	Prosthecochloris vibrioformis (strain DSM 265)	290318	1750	208	0.118857	26.7452	41	0.0234286	3	38
PSE14	Pseudomonas syringae pv. phaseolicola (strain 1448A / Race 6)	264730	5045	763	0.151239	25.7746	148	0.029336	54	94
PSEA6	Pseudoalteromonas atlantica (strain T6c / BAA-1087)	342610	4271	951	0.222664	25.4448	160	0.037462	63	97
PSEA7	Pseudomonas aeruginosa (strain PA7)	381754	6246	1094	0.175152	24.8492	189	0.0302594	77	112
PSEA8	Pseudomonas aeruginosa (strain LESB58)	557722	5908	1076	0.182126	25.0428	184	0.0311442	67	117
PSEAB	Pseudomonas aeruginosa (strain UCBPP-PA14)	208963	5886	1103	0.187394	25.0635	185	0.0314305	67	118
PSEAE	Pseudomonas aeruginosa	287	5563	1063	0.191084	25.158	184	0.0330757	67	117
PSEE4	Pseudomonas entomophila (strain L48)	384676	5126	918	0.179087	24.5174	170	0.0331643	63	107
PSEF5	Pseudomonas fluorescens (strain Pf-5 / ATCC BAA-477)	220664	6137	1052	0.171419	25.4344	183	0.0298191	62	121
PSEFS	Pseudomonas fluorescens (strain SBW25)	216595	6388	1141	0.178616	25.1805	199	0.0311522	79	120
PSEHT	Pseudoalteromonas haloplanktis (strain TAC 125)	326442	3484	724	0.207807	24.3674	135	0.0387486	58	77
PSEMY	Pseudomonas mendocina (strain ymp)	399739	4563	909	0.199211	24.8251	161	0.0352838	62	99
PSEP1	Pseudomonas putida (strain F1 / ATCC 700007)	351746	5245	933	0.177884	24.7921	176	0.0335558	59	117
PSEPF	Pseudomonas fluorescens (strain Pf0-1)	205922	5714	1077	0.188484	25.1532	180	0.0315016	65	115
PSEPG	Pseudomonas putida (strain GB-1)	76869	5396	1012	0.187546	24.9397	193	0.0357672	68	125
PSEPK	Pseudomonas putida (strain KT2440)	160488	5313	828	0.155844	25.337	155	0.0291737	49	106
PSEPW	Pseudomonas putida (strain W619)	390235	5179	940	0.181502	24.7245	177	0.0341765	65	112
PSESM	Pseudomonas syringae pv. tomato	323	5431	833	0.153379	25.6639	153	0.0281716	56	97
PSEU2	Pseudomonas syringae pv. syringae (strain B728a)	205918	5071	838	0.165253	25.716	154	0.0303688	57	97
PSEU5	Pseudomonas stutzeri (strain A1501)	379731	4093	621	0.151722	25.1337	127	0.0310286	46	81
PSYA2	Psychrobacter arcticus (strain DSM 17307 / 273-4)	259536	2099	233	0.111005	27.6052	39	0.0185803	12	27
PSYCK	Psychrobacter cryohalolentis (strain K5)	335284	2451	310	0.126479	28.1645	54	0.0220318	17	37
PSYIN	Psychromonas ingrahamii (strain 37)	357804	3530	540	0.152975	25.4019	116	0.0328612	43	73
PSYWF	Psychrobacter sp. (strain PRwf-1)	349106	2339	293	0.125267	27.9795	57	0.0243694	17	40
PUNMI	Puniceispirillum marinum (strain IMCC1322)	488538	2545	268	0.105305	26.7425	50	0.0196464	12	38
RALEH	Ralstonia eutropha (strain ATCC 17699 / H16 / DSM 428 / Stanier 337)	381666	6614	1007	0.152253	27.4916	141	0.0213184	38	103
RALEJ	Ralstonia eutropha (strain JMP134)	264198	6433	997	0.154982	27.7753	144	0.0223846	56	88
RALME	Ralstonia metallidurans (strain CH34 / ATCC 43123 / DSM 2839)	266264	6364	1028	0.161534	27.036	169	0.0265556	58	111
RALP1	Ralstonia pickettii (strain 12D)	428406	5315	893	0.168015	26.7738	151	0.0284102	49	102
RALPJ	Ralstonia pickettii (strain 12J)	402626	4890	850	0.173824	27.0941	144	0.0294479	47	97
RALSO	Ralstonia solanacearum	305	5022	785	0.156312	26.949	137	0.02728	50	87
RENSM	Renibacterium salmoninarum (strain ATCC 33209 / DSM 20767 / IFO 15589)	288705	3424	244	0.0712617	28.9672	64	0.0186916	26	38
RHIE6	Rhizobium etli (strain CIAT 652)	491916	6050	780	0.128926	26.0449	166	0.027438	48	118
RHIEC	Rhizobium etli (strain CFN 42 / ATCC 51251)	347834	5921	763	0.128863	25.9908	158	0.0266847	40	118
RHIL3	Rhizobium leguminosarum bv. viciae (strain 3841)	216596	7091	929	0.131011	26.4456	198	0.0279227	54	144
RHILO	Rhizobium loti	381	7258	795	0.109534	26.917	151	0.0208046	24	127
RHILS	Rhizobium leguminosarum bv. trifolii (strain WSM1325)	395491	6988	1006	0.143961	25.7594	203	0.0290498	66	137
RHILW	Rhizobium leguminosarum bv. trifolii (strain WSM2304)	395492	6403	926	0.14462	25.8521	191	0.0298298	62	129
RHIME	Rhizobium meliloti	382	6169	830	0.134544	26.4133	150	0.0243151	31	119
RHISN	Rhizobium sp. (strain NGR234)	394	6274	811	0.129264	26.254	155	0.0247051	37	118
RHOBA	Rhodopirellula baltica	265606	7271	924	0.12708	27.9816	94	0.0129281	29	65
RHOCB	Rhodobacter capsulatus (strain ATCC BAA-309 / NBRC 16581 / SB1003)	272942	3632	490	0.134912	24.7082	89	0.0245044	31	58
RHOCS	Rhodospirillum centenum (strain ATCC 51521 / SW)	414684	3984	551	0.138303	27.6624	98	0.0245984	31	67
RHOE4	Rhodococcus erythropolis (strain PR4 / NBRC 100887)	234621	6424	619	0.0963574	29.2746	118	0.0183686	30	88
RHOFD	Rhodoferax ferrireducens (strain DSM 15236 / ATCC BAA-621 / T118)	338969	4404	639	0.145095	27.3615	122	0.0277021	44	78
RHOM4	Rhodothermus marinus (strain ATCC 43812 / DSM 4252 / R-10)	518766	2861	621	0.217057	23.4332	75	0.0262146	21	54
RHOOB	Rhodococcus opacus (strain B4)	632772	8170	668	0.0817625	28.2919	134	0.0164015	43	91
RHOP2	Rhodopseudomonas palustris (strain HaA2)	316058	4680	731	0.156197	27.2681	132	0.0282051	43	89
RHOP5	Rhodopseudomonas palustris (strain BisA53)	316055	4851	719	0.148217	26.9555	136	0.0280355	64	72
RHOPA	Rhodopseudomonas palustris	1076	4811	719	0.149449	27.8707	129	0.0268136	32	97
RHOPB	Rhodopseudomonas palustris (strain BisB18)	316056	4864	719	0.147821	27.0529	151	0.0310444	59	92
RHOPS	Rhodopseudomonas palustris (strain BisB5)	316057	4392	658	0.149818	27.2629	115	0.026184	39	76
RHOPT	Rhodopseudomonas palustris (strain TIE-1)	395960	5242	844	0.161007	27.3069	146	0.027852	44	102
RHORT	Rhodospirillum rubrum (strain ATCC 11170 / NCIB 8255)	269796	3839	473	0.123209	27.5222	109	0.0283928	40	69
RHOS1	Rhodobacter sphaeroides (strain ATCC 17029 / ATH 2.4.9)	349101	4112	568	0.138132	24.8697	103	0.0250486	37	66
RHOS4	Rhodobacter sphaeroides (strain ATCC 17023 / 2.4.1 / NCIB 8253 / DSM 158)	272943	4124	555	0.134578	25.0541	101	0.0244908	33	68
RHOS5	Rhodobacter sphaeroides (strain ATCC 17025 / ATH 2.4.3)	349102	4208	557	0.132367	24.763	86	0.0204373	29	57
RHOSK	Rhodobacter sphaeroides (strain KD131 / KCTC 12085)	557760	4542	564	0.124174	24.945	115	0.0253192	36	79
RHOSR	Rhodococcus sp. (strain RHA1)	101510	9075	633	0.0697521	28.0269	116	0.0127824	37	79
RICAE	Rickettsia africae (strain ESF-5)	347255	1041	134	0.128722	24.9403	22	0.0211335	6	16
RICAH	Rickettsia akari (strain Hartford)	293614	1257	137	0.10899	24.2701	25	0.0198886	7	18
RICB8	Rickettsia bellii (strain OSU 85-389)	391896	1443	165	0.114345	23.8909	25	0.017325	5	20
RICBR	Rickettsia bellii (strain RML369-C)	336407	1400	176	0.125714	23.9886	24	0.0171429	4	20
RICCK	Rickettsia canadensis (strain McKiel)	293613	1091	116	0.106324	23.4483	20	0.0183318	6	14
RICCN	Rickettsia conorii	781	1372	142	0.103499	24.5704	22	0.016035	7	15
RICFE	Rickettsia felis	42862	1428	176	0.123249	25.2557	29	0.0203081	5	24
RICM5	Rickettsia massiliae (strain Mtu5)	416276	969	129	0.133127	26.7829	19	0.0196078	6	13
RICPP	Rickettsia prowazekii (strain Rp22)	449216	952	122	0.128151	25.5164	21	0.0220588	5	16
RICPR	Rickettsia prowazekii	782	834	116	0.139089	25.5948	19	0.0227818	3	16
RICPU	Rickettsia peacockii (strain Rustic)	562019	927	120	0.12945	23.7583	19	0.0204962	5	14
RICRO	Rickettsia rickettsii (strain Iowa)	452659	1384	139	0.100434	24.777	22	0.015896	9	13
RICRS	Rickettsia rickettsii (strain Sheila Smith)	392021	1345	134	0.0996283	24.0597	24	0.0178439	9	15
RICTY	Rickettsia typhi	785	837	115	0.137395	24.9739	21	0.0250896	4	17
RIEPU	Riesia pediculicola (strain USDA)	515618	540	21	0.0388889	24.4762	6	0.0111111	3	3
ROBBH	Robiginitalea biformata (strain ATCC BAA-864 / HTCC2501 / KCTC 12146)	313596	3211	732	0.227966	23.7145	92	0.0286515	28	64
ROSCS	Roseiflexus castenholzii (strain DSM 13941 / HLO8)	383372	4324	468	0.108233	27.9979	122	0.0282146	44	78
ROSDO	Roseobacter denitrificans (strain ATCC 33942 / OCh 114)	375451	4118	573	0.139145	24.8761	116	0.028169	34	82
ROSS1	Roseiflexus sp. (strain RS-1)	357808	4494	484	0.107699	27.9215	112	0.0249221	41	71
ROTMD	Rothia mucilaginosa (strain DY-18)	680646	1991	150	0.075339	30.36	39	0.0195881	16	23
RUBXD	Rubrobacter xylanophilus (strain DSM 9941 / NBRC 16129)	266117	3127	255	0.0815478	28.7765	79	0.0252638	17	62
RUTMC	Ruthia magnifica subsp. Calyptogena magnifica	413404	976	104	0.106557	23.1538	18	0.0184426	5	13
SACD2	Saccharophagus degradans (strain 2-40 / ATCC 43961 / DSM 17024)	203122	3999	1010	0.252563	26.3366	140	0.0350088	59	81
SACEN	Saccharopolyspora erythraea (strain NRRL 23338)	405948	7154	634	0.0886218	26.918	169	0.0236231	50	119
SACVD	Saccharomonospora viridis (strain ATCC 15386 / DSM 43017 / JCM 3036 / NBRC 12207 / P101)	471857	3828	329	0.0859457	26.4438	89	0.0232497	31	58
SALA4	Salmonella agona (strain SL483)	454166	4593	679	0.147834	24.1267	102	0.0222077	37	65
SALAI	Salinispora arenicola (strain CNS-205)	391037	4848	450	0.0928218	28.4444	116	0.0239274	61	55
SALAR	Salmonella arizonae (strain ATCC BAA-731 / CDC346-86 / RSK2980)	41514	4500	576	0.128	24.5104	105	0.0233333	37	68
SALCH	Salmonella choleraesuis	28901	4607	642	0.139353	24.5981	92	0.0199696	36	56
SALDC	Salmonella dublin (strain CT_02021853)	439851	4607	636	0.138051	24.4088	105	0.0227914	40	65
SALEP	Salmonella enteritidis PT4 (strain P125109)	550537	4198	633	0.150786	24.7077	97	0.0231062	34	63
SALG2	Salmonella gallinarum (strain 287/91 / NCTC 13346)	550538	3953	591	0.149507	24.7885	94	0.0237794	31	63
SALHS	Salmonella heidelberg (strain SL476)	454169	4757	672	0.141266	24.3452	107	0.0224932	40	67
SALNS	Salmonella newport (strain SL254)	423368	4787	665	0.138918	24.5895	100	0.0208899	39	61
SALPA	Salmonella paratyphi A	54388	4083	622	0.152339	24.2026	92	0.0225325	33	59
SALPB	Salmonella paratyphi B (strain ATCC BAA-1250 / SPB7)	272994	5561	638	0.114728	24.5329	94	0.0169034	31	63
SALPC	Salmonella paratyphi C (strain RKS4594)	476213	4602	623	0.135376	24.6934	99	0.0215124	32	67
SALPK	Salmonella paratyphi A (strain AKU_12601)	554290	4275	618	0.144561	24.3285	89	0.0208187	30	59
SALRD	Salinibacter ruber (strain DSM 13855 / M31)	309807	2812	357	0.126956	28.1317	61	0.0216927	11	50
SALRM	Salinibacter ruber (strain M8)	761659	3247	482	0.148445	28.1473	67	0.0206344	16	51
SALSV	Salmonella schwarzengrund (strain CVM19633)	439843	4604	640	0.13901	24.4625	100	0.0217202	37	63
SALT1	Salmonella typhimurium (strain 14028s / SGSC 2262)	588858	5368	690	0.128539	24.3725	103	0.0191878	37	66
SALTD	Salmonella typhimurium (strain D23580)	568708	4546	648	0.142543	24.821	96	0.0211175	32	64
SALTI	Salmonella typhi	90370	4718	711	0.150699	24.4276	105	0.0222552	42	63
SALTO	Salinispora tropica (strain ATCC BAA-916 / DSM 44818 / CNB-440)	369723	4522	401	0.0886776	29.1247	101	0.0223352	41	60
SALTY	Salmonella typhimurium	90371	4532	689	0.15203	24.5791	107	0.0236099	40	67
SANKS	Sanguibacter keddieii (strain ATCC 51767 / DSM 10542 / NCFB 3025 / ST-74)	446469	3710	361	0.0973046	28.7729	114	0.0307278	55	59
SEBTE	Sebaldella termitidis (strain ATCC 33386 / NCTC 11300)	526218	4058	779	0.191966	21.9461	71	0.0174963	21	50
SEGRD	Segniliparus rotundus (strain ATCC BAA-972 / CDC 1076 / CIP 108378 / DSM 44985 / JCM 13578)	640132	3001	387	0.128957	27.031	47	0.0156614	13	34
SERP5	Serratia proteamaculans (strain 568)	399741	4930	810	0.1643	25.4049	124	0.0251521	38	86
SHEAM	Shewanella amazonensis (strain ATCC BAA-1098 / SB2B)	326297	3638	855	0.235019	24.8433	153	0.0420561	66	87
SHEB2	Shewanella baltica (strain OS223)	407976	4384	935	0.213276	25.6856	1	0.000228102	0	1
SHEB5	Shewanella baltica (strain OS155 / ATCC BAA-1091)	325240	4223	851	0.201516	25.6451	164	0.038835	76	88
SHEB8	Shewanella baltica (strain OS185)	402882	4367	943	0.215938	25.8378	1	0.00022899	0	1
SHEB9	Shewanella baltica (strain OS195)	399599	4618	969	0.209831	25.7822	183	0.0396275	79	104
SHEDO	Shewanella denitrificans (strain OS217 / ATCC BAA-1090 / DSM 15013)	318161	3727	770	0.2066	25.7	130	0.0348806	48	82
SHEFN	Shewanella frigidimarina (strain NCIMB 400)	318167	3990	844	0.211529	26.0118	155	0.0388471	73	82
SHEHH	Shewanella halifaxensis (strain HAW-EB4)	458817	4276	997	0.233162	25.2839	157	0.0367166	59	98
SHELP	Shewanella loihica (strain ATCC BAA-1088 / PV-4)	323850	3855	910	0.236057	25.5132	155	0.0402075	64	91
SHEON	Shewanella oneidensis	70863	4586	827	0.180331	25.3386	138	0.0300916	55	83
SHEPA	Shewanella pealeana (strain ATCC 700345 / ANG-SQ1)	398579	4181	974	0.232959	25.0791	159	0.0380292	57	102
SHEPC	Shewanella putrefaciens (strain CN-32 / ATCC BAA-453)	319224	3948	828	0.209726	25.7162	155	0.0392604	62	93
SHEPW	Shewanella piezotolerans (strain WP3 / JCM 13877)	225849	4898	1056	0.215598	25.1667	173	0.0353205	67	106
SHESA	Shewanella sp. (strain ANA-3)	94122	4341	926	0.213315	25.9622	161	0.0370882	65	96
SHESH	Shewanella sediminis (strain HAW-EB3)	425104	4493	1071	0.238371	25.3016	184	0.0409526	80	104
SHESM	Shewanella sp. (strain MR-4)	60480	3918	874	0.223073	25.6568	145	0.0370087	66	79
SHESR	Shewanella sp. (strain MR-7)	60481	4003	875	0.218586	25.7394	147	0.0367225	64	83
SHESW	Shewanella sp. (strain W3-18-1)	351745	4007	805	0.200898	25.9627	153	0.0381832	63	90
SHEVD	Shewanella violacea (strain JCM 10179 / CIP 106290 / LMG 19151 / DSS12)	637905	4336	827	0.190729	25.4196	152	0.0350554	53	99
SHEWM	Shewanella woodyi (strain ATCC 51908 / MS32)	392500	4865	1255	0.257965	24.9307	211	0.043371	81	130
SHIB3	Shigella boydii serotype 18 (strain CDC 3083-94 / BS512)	344609	4140	584	0.141063	24.089	82	0.0198068	27	55
SHIBS	Shigella boydii serotype 4 (strain Sb227)	300268	3938	540	0.137125	24.3037	84	0.0213306	29	55
SHIDS	Shigella dysenteriae serotype 1 (strain Sd197)	300267	3891	477	0.122591	24.9266	77	0.0197893	21	56
SHIF2	Shigella flexneri serotype X (strain 2002017)	591020	4456	525	0.117819	24.8933	80	0.0179533	25	55
SHIF8	Shigella flexneri serotype 5b (strain 8401)	373384	3867	552	0.142746	24.3895	85	0.0219809	26	59
SHIFL	Shigella flexneri	623	4102	513	0.125061	24.5575	80	0.0195027	26	54
SHISS	Shigella sonnei (strain Ss046)	300269	4054	535	0.131968	25.0467	89	0.0219536	31	58
SIDLE	Sideroxydans lithotrophicus (strain ES-1)	580332	2977	517	0.173665	24.8897	87	0.0292241	31	56
SILPO	Silicibacter pomeroyi	89184	4242	580	0.136728	25.3586	109	0.0256954	23	86
SILST	Silicibacter sp. (strain TM1040)	292414	3849	524	0.136139	25.708	104	0.02702	33	71
SINMW	Sinorhizobium medicae (strain WSM419)	366394	6145	867	0.14109	25.9769	156	0.0253865	35	121
SLAHD	Slackia heliotrinireducens (strain ATCC 29202 / DSM 20476 / NCTC 11029 / RHS 1)	471855	2750	236	0.0858182	27.8305	62	0.0225455	31	31
SODGM	Sodalis glossinidius (strain morsitans)	343509	2490	255	0.10241	25.5373	38	0.015261	11	27
SOLUE	Solibacter usitatus (strain Ellin6076)	234267	7761	2369	0.305244	22.897	222	0.0286046	58	164
SORC5	Sorangium cellulosum (strain So ce56)	448385	9320	1877	0.201395	26.6425	218	0.0233906	58	160
SPHAL	Sphingopyxis alaskensis	117207	3184	544	0.170854	25.4136	59	0.0185302	16	43
SPHJU	Sphingobium japonicum (strain NBRC 101211 / UT26S)	452662	4347	684	0.15735	25.095	89	0.0204739	30	59
SPHTD	Sphaerobacter thermophilus (strain DSM 20745 / S 6022)	479434	3471	332	0.0956497	29.3765	95	0.0273696	19	76
SPHWW	Sphingomonas wittichii (strain RW1 / DSM 6014 / JCM 10273)	392499	5313	820	0.154338	25.9854	86	0.0161867	24	62
SPILD	Spirosoma linguale (strain ATCC 33905 / DSM 74 / LMG 10896)	504472	6867	2038	0.296782	23.8258	246	0.0358235	71	175
SPISS	Spirochaeta smaragdinae (strain DSM 11293 / JCM 15392 / SEBR 4228)	573413	4211	673	0.15982	25.8024	140	0.0332463	48	92
SPITD	Spirochaeta thermophila (strain ATCC 49972 / DSM 6192 / RI 19.B1)	665571	2199	396	0.180082	24.798	69	0.0313779	30	39
STAA0	Staphylococcus aureus (strain TW20 / 0582)	663951	2764	306	0.110709	25.8856	92	0.0332851	28	64
STAA1	Staphylococcus aureus (strain Mu3 / ATCC 700698)	418127	2684	330	0.122951	25.9818	92	0.0342772	26	66
STAA2	Staphylococcus aureus (strain JH1)	359787	2761	321	0.116262	25.8972	92	0.0333213	30	62
STAA3	Staphylococcus aureus (strain USA300)	367830	2607	308	0.118143	25.8117	87	0.0333717	20	67
STAA4	Staphylococcus aureus (strain 04-02981)	703339	2639	326	0.123532	25.9356	93	0.0352406	27	66
STAA5	Staphylococcus aureus (strain MRSA ST398 / isolate S0385)	523796	2648	298	0.112538	25.3255	93	0.0351208	26	67
STAA8	Staphylococcus aureus (strain NCTC 8325)	93061	2889	291	0.100727	25.6529	84	0.0290758	21	63
STAA9	Staphylococcus aureus (strain JH9)	359786	2708	316	0.116691	26.0411	91	0.0336041	27	64
STAAB	Staphylococcus aureus (strain bovine RF122 / ET3-1)	273036	2513	303	0.120573	25.8713	92	0.0366096	23	69
STAAC	Staphylococcus aureus (strain COL)	93062	2680	298	0.111194	25.9933	87	0.0324627	22	65
STAAD	Staphylococcus aureus (strain ED98)	681288	2683	318	0.118524	25.5975	92	0.03429	27	65
STAAE	Staphylococcus aureus (strain Newman)	426430	2583	302	0.116918	26.3874	88	0.0340689	20	68
STAAF	Staphylococcus aureus subsp. aureus (strain ED133)	685039	2622	280	0.106789	25.5964	80	0.0305111	21	59
STAAJ	Staphylococcus aureus (strain JKD6159)	869816	2577	295	0.114474	25.5593	83	0.032208	23	60
STAAK	Staphylococcus aureus (strain JKD6008)	546342	2652	277	0.104449	25.1011	88	0.0331825	23	65
STAAM	Staphylococcus aureus (strain Mu50 / ATCC 700699)	158878	2714	332	0.122329	25.9127	94	0.0346352	27	67
STAAN	Staphylococcus aureus (strain N315)	158879	2580	331	0.128295	25.8943	93	0.0360465	26	67
STAAR	Staphylococcus aureus (strain MRSA252)	282458	2640	306	0.115909	25.5948	90	0.0340909	26	64
STAAS	Staphylococcus aureus (strain MSSA476)	282459	2602	317	0.121829	25.9369	94	0.0361261	27	67
STAAT	Staphylococcus aureus (strain USA300 / TCH1516)	451516	2688	306	0.113839	25.9216	88	0.0327381	24	64
STAAW	Staphylococcus aureus (strain MW2)	196620	2660	331	0.124436	25.6798	95	0.0357143	29	66
STACT	Staphylococcus carnosus (strain TM300)	396513	2460	227	0.0922764	25.1542	87	0.0353659	19	68
STAEQ	Staphylococcus epidermidis (strain ATCC 35984 / RP62A)	176279	2492	215	0.0862761	25.3349	69	0.0276886	14	55
STAES	Staphylococcus epidermidis (strain ATCC 12228)	176280	2461	229	0.0930516	25.6987	73	0.0296627	18	55
STAHJ	Staphylococcus haemolyticus (strain JCSC1435)	279808	2640	225	0.0852273	25.4667	80	0.030303	22	58
STALH	Staphylococcus lugdunensis (strain HKU09-01)	698737	2456	245	0.0997557	25.6612	95	0.0386808	20	75
STAND	Starkeya novella (strain ATCC 8093 / DSM 506 / CCM 1077 / IAM 12100 / NBRC 12443 / NCIB 9113)	639283	4424	684	0.154611	26.5614	30	0.00678119	8	22
STANL	Stackebrandtia nassauensis (strain DSM 44728 / NRRL B-16338 / NBRC 102104 / LLR-40K-21)	446470	6379	812	0.127293	28.6638	183	0.0286879	63	120
STAS1	Staphylococcus saprophyticus subsp. saprophyticus (strain ATCC 15305 / DSM 20229)	342451	2404	228	0.0948419	26.5877	87	0.0361897	19	68
STRA1	Streptococcus agalactiae serotype Ia	355315	1983	214	0.107917	26.3505	71	0.0358043	23	48
STRA3	Streptococcus agalactiae serotype III	216495	1999	233	0.116558	26.794	83	0.0415208	30	53
STRA5	Streptococcus agalactiae serotype V	216466	2105	213	0.101188	26.4554	74	0.0351544	26	48
STRAW	Streptomyces avermitilis	33903	7664	788	0.102818	29.8591	151	0.0197025	56	95
STRBB	Streptomyces bingchenggensis (strain BCW-1)	749414	10019	1051	0.104901	28.4615	233	0.0232558	69	164
STRCO	Streptomyces coelicolor	1902	8038	861	0.107116	29.6028	140	0.0174173	49	91
STRDG	Streptococcus dysgalactiae subsp. equisimilis (strain GGS_124)	486410	2090	204	0.0976077	26.7108	62	0.0296651	25	37
STRE4	Streptococcus equi subsp. equi (strain 4047)	553482	1916	234	0.122129	27.1068	65	0.0339248	25	40
STREM	Streptococcus equi subsp. zooepidemicus (strain MGCS10565)	552526	1861	242	0.130038	27.4587	81	0.043525	34	47
STRG3	Streptococcus gallolyticus (strain UCN34)	637909	2216	214	0.0965704	27.1495	65	0.0293321	32	33
STRGC	Streptococcus gordonii (strain Challis / ATCC 35105 / CH1 / DL1 / V288)	29390	2050	235	0.114634	27.1787	75	0.0365854	29	46
STRGG	Streptomyces griseus subsp. griseus (strain JCM 4626 / NBRC 13350)	455632	7008	747	0.106592	29.8059	151	0.0215468	65	86
STRGZ	Streptococcus suis (strain GZ1)	423211	1967	166	0.0843925	28.9036	46	0.0233859	18	28
STRM5	Stenotrophomonas maltophilia (strain R551-3)	391008	4026	972	0.241431	25.3148	123	0.0305514	38	85
STRM6	Streptococcus mitis (strain B6)	365659	1971	192	0.0974125	26.3385	55	0.0279046	18	37
STRM9	Streptobacillus moniliformis (strain ATCC 14647 / DSM 12112 / NCTC 10651 / 9901)	519441	1423	269	0.189037	21.6543	39	0.0274069	7	32
STRMK	Stenotrophomonas maltophilia (strain K279a)	522373	4369	889	0.203479	26.099	122	0.027924	37	85
STRMN	Streptococcus mutans serotype c (strain NN2025)	511691	1892	151	0.0798097	27.1523	42	0.0221987	11	31
STRMU	Streptococcus mutans	1309	1951	157	0.0804716	27.949	50	0.0256279	12	38
STRP0	Streptococcus pneumoniae serotype A19 (strain TCH8431)	525381	2263	170	0.0751215	26.4176	61	0.0269554	19	42
STRP1	Streptococcus pyogenes serotype M1	301447	1693	169	0.0998228	26.6805	46	0.0271707	17	29
STRP2	Streptococcus pneumoniae serotype 2 (strain D39 / NCTC 7466)	373153	1918	172	0.0896767	26.0814	58	0.0302398	16	42
STRP3	Streptococcus pyogenes serotype M3	301448	1859	174	0.0935987	26.5115	46	0.0247445	17	29
STRP4	Streptococcus pneumoniae serotype 19F (strain G54)	512566	2106	175	0.0830959	25.6457	66	0.031339	22	44
STRP6	Streptococcus pyogenes serotype M6	301450	1879	161	0.0856839	26.6957	42	0.0223523	16	26
STRP7	Streptococcus pneumoniae (strain 70585)	488221	2178	178	0.0817264	25.7135	63	0.0289256	18	45
STRP8	Streptococcus pyogenes serotype M18	301451	1837	174	0.0947197	26.5	48	0.0261296	18	30
STRPB	Streptococcus pyogenes serotype M12 (strain MGAS2096)	370553	1885	159	0.0843501	27.0755	40	0.0212202	16	24
STRPC	Streptococcus pyogenes serotype M12 (strain MGAS9429)	370551	1868	165	0.0883298	27.0727	44	0.0235546	19	25
STRPD	Streptococcus pyogenes serotype M2 (strain MGAS10270)	370552	1964	184	0.0936864	26.7283	47	0.0239308	20	27
STRPF	Streptococcus pyogenes serotype M4 (strain MGAS10750)	370554	1964	183	0.0931772	27.2131	46	0.0234216	22	24
STRPG	Streptococcus pyogenes serotype M5 (strain Manfredo)	160491	1736	174	0.10023	26.1552	52	0.0299539	20	32
STRPI	Streptococcus pneumoniae (strain Hungary19A-6)	487214	2152	177	0.0822491	25.4633	63	0.0292751	21	42
STRPJ	Streptococcus pneumoniae (strain ATCC 700669 / Spain 23F-1)	561276	1984	177	0.0892137	25.8644	64	0.0322581	21	43
STRPM	Streptococcus pyogenes serotype M28	319700	1884	180	0.0955414	26.8556	46	0.0244161	21	25
STRPN	Streptococcus pneumoniae	1313	2109	169	0.0801328	26.0059	62	0.0293978	23	39
STRPS	Streptococcus pneumoniae (strain CGSP14)	516950	2193	158	0.0720474	26.8924	54	0.0246238	15	39
STRPZ	Streptococcus pyogenes serotype M49 (strain NZ131)	471876	1700	164	0.0964706	26.4024	44	0.0258824	16	28
STRR6	Streptococcus pneumoniae (strain ATCC BAA-255 / R6)	171101	2029	166	0.0818137	26.988	52	0.0256284	13	39
STRRD	Streptosporangium roseum (strain ATCC 12428 / DSM 43021 / JCM 3005 / NI 9100)	479432	8926	1116	0.125028	27.6685	226	0.0253193	69	157
STRS2	Streptococcus suis (strain 98HAH33)	391296	2179	159	0.0729693	28.1069	41	0.018816	17	24
STRS4	Streptococcus suis (strain BM407)	568814	1922	186	0.0967742	26.9516	55	0.028616	23	32
STRS7	Streptococcus equi subsp. zooepidemicus (strain H70)	553483	1851	260	0.140465	27.0038	79	0.0426796	37	42
STRSE	Streptococcus suis (strain P1/7)	218494	1814	188	0.103638	27.0053	55	0.0303197	24	31
STRSV	Streptococcus sanguinis (strain SK36)	388919	2269	271	0.119436	26.9262	97	0.0427501	36	61
STRSW	Streptomyces scabies (strain 87.22)	680198	8700	942	0.108276	29.1858	184	0.0211494	63	121
STRSX	Streptococcus suis (strain SC84)	568813	1887	191	0.101219	27.0105	56	0.0296767	24	32
STRSY	Streptococcus suis (strain 05ZYH33)	391295	2178	165	0.0757576	28.2364	43	0.0197429	17	26
STRT1	Streptococcus thermophilus (strain CNRZ 1066)	299768	1590	118	0.0742138	26.2458	38	0.0238994	11	27
STRT2	Streptococcus thermophilus (strain ATCC BAA-250 / LMG 18311)	264199	1577	118	0.0748256	26.2966	38	0.0240964	11	27
STRTD	Streptococcus thermophilus (strain ATCC BAA-491 / LMD-9)	322159	1704	132	0.0774648	25.8864	37	0.0217136	8	29
STRU0	Streptococcus uberis (strain ATCC BAA-854 / 0140J)	218495	1760	164	0.0931818	27.6829	48	0.0272727	13	35
STRZ6	Streptococcus pneumoniae (strain 670-6B)	189423	2336	184	0.0787671	25.5109	63	0.0269692	18	45
STRZA	Streptococcus pneumoniae (strain AP200)	574093	2205	181	0.0820862	26.0552	67	0.0303855	21	46
STRZJ	Streptococcus pneumoniae (strain JJA)	488222	2120	164	0.0773585	26.4573	60	0.0283019	19	41
STRZP	Streptococcus pneumoniae (strain P1031)	488223	2068	171	0.0826886	25.4678	57	0.0275629	14	43
STRZT	Streptococcus pneumoniae (strain Taiwan19F-14)	487213	2034	169	0.0830875	25.4379	65	0.0319567	19	46
SULAA	Sulfurihydrogenibium azorense (strain Az-Fu1 / DSM 15241 / OCM 825)	204536	1708	230	0.13466	22.3435	41	0.0240047	14	27
SULAO	Sulfurimonas autotrophica (strain ATCC BAA-671 / DSM 16294 / JCM 11897 / OK10)	563040	2155	411	0.190719	23.326	93	0.0431555	47	46
SULD5	Sulfurospirillum deleyianum (strain ATCC 51133 / DSM 6946 / 5175)	525898	2243	402	0.179224	23.8483	108	0.0481498	55	53
SULDN	Sulfurimonas denitrificans (strain ATCC 33889 / DSM 1251)	326298	2084	374	0.179463	23.7059	60	0.0287908	29	31
SULMC	Sulcia muelleri (strain CARI)	706194	246	8	0.0325203	26.25	4	0.0162602	0	4
SULMD	Sulcia muelleri (strain DMIN)	641892	226	10	0.0442478	25.2	4	0.0176991	0	4
SULMS	Sulcia muelleri (strain SMDSEM)	595499	242	9	0.0371901	25	4	0.0165289	0	4
SULMW	Sulcia muelleri (strain GWSS)	444179	227	10	0.0440529	27.7	5	0.0220264	1	4
SULNB	Sulfurovum sp. (strain NBC37-1)	387093	2433	556	0.228524	23.0378	93	0.0382244	36	57
SULSY	Sulfurihydrogenibium sp. (strain YO3AOP1)	436114	1712	261	0.152453	22.8314	40	0.0233645	13	27
SYMTH	Symbiobacterium thermophilum	2734	3315	343	0.103469	27.172	100	0.0301659	25	75
SYNAS	Syntrophus aciditrophicus (strain SB)	56780	3150	319	0.10127	27.7053	63	0.02	22	41
SYNE7	Synechococcus elongatus (strain PCC 7942)	1140	2657	318	0.119684	26.1918	54	0.0203237	22	32
SYNFM	Syntrophobacter fumaroxidans (strain DSM 10017 / MPOB)	335543	4012	580	0.144566	27.3621	110	0.0274177	36	74
SYNJA	Synechococcus sp. (strain JA-3-3Ab)	321327	2748	263	0.095706	28.0342	52	0.0189229	17	35
SYNJB	Synechococcus sp. (strain JA-2-3B	321332	2835	255	0.0899471	27.7569	49	0.017284	17	32
SYNLT	Syntrophothermus lipocalidus (strain DSM 12680 / TGB-C1)	643648	2311	232	0.100389	27.1034	53	0.0229338	20	33
SYNP2	Synechococcus sp. (strain ATCC 27264 / PCC 7002 / PR-6)	32049	3179	338	0.106323	26.6775	56	0.0176156	20	36
SYNP6	Synechococcus sp. (strain ATCC 27144 / PCC 6301 / SAUG 1402/1)	269084	2525	270	0.106931	26.5481	51	0.020198	16	35
SYNPW	Synechococcus sp. (strain WH7803)	32051	2530	319	0.126087	25.4389	69	0.0272727	12	57
SYNPX	Synechococcus sp. (strain WH8102)	84588	2512	236	0.093949	26.4407	49	0.0195064	14	35
SYNR3	Synechococcus sp. (strain RCC307)	316278	2528	300	0.118671	25.15	56	0.0221519	18	38
SYNS3	Synechococcus sp. (strain CC9311)	64471	2882	289	0.100278	26.5952	62	0.0215128	19	43
SYNS9	Synechococcus sp. (strain CC9902)	316279	2301	230	0.0999565	26.1522	50	0.0217297	11	39
SYNSC	Synechococcus sp. (strain CC9605)	110662	2633	261	0.0991265	25.4291	50	0.0189897	20	30
SYNWW	Syntrophomonas wolfei subsp. wolfei (strain Goettingen)	335541	2473	254	0.102709	27.3465	54	0.0218358	20	34
SYNY3	Synechocystis sp. (strain ATCC 27184 / PCC 6803 / N-1)	1148	3506	387	0.110382	27.491	73	0.0208214	24	49
TERTT	Teredinibacter turnerae (strain ATCC 39867 / T7901)	377629	4249	849	0.199812	25.2379	132	0.0310661	53	79
THASP	Thauera sp. (strain MZ1T)	85643	3927	592	0.150751	26.5169	112	0.0285205	35	77
THEAB	Thermosipho africanus (strain TCF52B)	484019	1918	285	0.148592	24.3544	78	0.0406674	15	63
THEAH	Thermocrinis albus (strain DSM 14484 / JCM 11386 / HI 11/12)	638303	1592	224	0.140704	22.7366	51	0.0320352	15	36
THEAS	Thermanaerovibrio acidaminovorans (strain ATCC 49978 / DSM 6589 / Su883)	525903	1737	209	0.120322	27.2249	63	0.0362694	17	46
THEBD	Thermobispora bispora (strain ATCC 19993 / DSM 43833 / CBS 139.67 / JCM 10125 / NBRC 14880 / R51)	469371	3545	366	0.103244	27.9536	82	0.0231312	25	57
THECD	Thermomonospora curvata (strain ATCC 19995 / DSM 43183 / JCM 3096 / NCIMB 10081)	471852	4888	446	0.0912439	27.7668	92	0.0188216	33	59
THEEB	Thermosynechococcus elongatus (strain BP-1)	197221	2451	240	0.0979192	27.8583	49	0.0199918	16	33
THEFY	Thermobifida fusca (strain YX)	269800	3107	270	0.0869005	29.5333	74	0.0238172	28	46
THEIA	Thermoanaerobacter italicus (strain DSM 9252 / Ab9)	580331	2240	231	0.103125	26.1039	67	0.0299107	25	42
THELT	Thermotoga lettingae (strain ATCC BAA-301 / DSM 14385 / TMO)	416591	2040	332	0.162745	24.5512	91	0.0446078	16	75
THEM3	Thermoanaerobacter mathranii (strain DSM 11426 / CIP 108742 / A3)	583358	2158	227	0.10519	26.0264	65	0.0301205	23	42
THEM4	Thermosipho melanesiensis (strain BI429 / DSM 12029)	391009	1877	279	0.148641	25.3082	82	0.0436867	24	58
THEMA	Thermotoga maritima	2336	1852	243	0.13121	24.4115	70	0.037797	14	56
THENN	Thermotoga neapolitana (strain ATCC 49049 / DSM 4359 / NS-E)	309803	1937	255	0.131647	25.3216	67	0.0345896	10	57
THENR	Thermotoga naphthophila (strain ATCC BAA-489 / DSM 13996 / JCM 10882 / RKU-10)	590168	1765	244	0.138244	24.3443	67	0.0379603	10	57
THEOJ	Thermosediminibacter oceani (strain ATCC BAA-1034 / DSM 16646 / JW/IW-1228P)	555079	2151	220	0.102278	27.2091	63	0.0292887	14	49
THEP1	Thermotoga petrophila (strain RKU-1 / ATCC BAA-488 / DSM 13995)	390874	1784	248	0.139013	24.3065	68	0.0381166	13	55
THEP3	Thermoanaerobacter pseudethanolicus (strain ATCC 33223 / 39E)	340099	2193	204	0.0930233	26.848	74	0.0337437	24	50
THEPJ	Thermincola potens (strain JR)	635013	2908	380	0.130674	27.6737	110	0.0378267	34	76
THEPX	Thermoanaerobacter sp. (strain X514)	399726	2323	229	0.0985794	26.7205	81	0.0348687	29	52
THERP	Thermomicrobium roseum (strain ATCC 27502 / DSM 5159 / P-2)	309801	2858	242	0.0846746	28.2686	62	0.0216935	26	36
THESQ	Thermotoga sp. (strain RQ2)	126740	1818	264	0.145215	24.1326	75	0.0412541	11	64
THESX	Thermoanaerobacter sp. (strain X513)	573062	2308	225	0.097487	26.6844	79	0.0342288	26	53
THET1	Thermobaculum terrenum (strain ATCC BAA-798 / YNP1)	525904	2827	296	0.104705	27.2669	68	0.0240538	21	47
THET2	Thermus thermophilus (strain HB27 / ATCC BAA-163 / DSM 7039)	262724	2200	285	0.129545	23.4947	50	0.0227273	9	41
THET8	Thermus thermophilus (strain HB8 / ATCC 27634 / DSM 579)	300852	2227	286	0.128424	23.7133	48	0.0215537	9	39
THETC	Thermoanaerobacterium thermosaccharolyticum (strain ATCC 7956 / DSM 571 / NCIB 9385 / NCA 3814)	580327	2583	289	0.111885	26.609	76	0.0294232	27	49
THETN	Thermoanaerobacter tengcongensis	119072	2545	272	0.106876	26.2574	77	0.0302554	26	51
THEYD	Thermodesulfovibrio yellowstonii (strain ATCC 51303 / DSM 11347 / YP87)	289376	1982	256	0.129162	24.6641	6	0.00302725	1	5
THICR	Thiomicrospira crunogena (strain XCL-2)	317025	2187	369	0.168724	25.7127	69	0.0315501	30	39
THIDA	Thiobacillus denitrificans (strain ATCC 25259)	292415	2826	493	0.174452	25.3266	83	0.0293701	31	52
THIK1	Thiomonas intermedia (strain K12)	75379	3077	424	0.137797	28.4906	73	0.0237244	24	49
THIS3	Thiomonas sp. (strain 3As)	426114	3519	483	0.137255	27.6998	83	0.0235862	27	56
THISH	Thioalkalivibrio sp. (strain HL-EbGR7)	396588	3272	525	0.160452	26.0571	88	0.0268949	40	48
THISK	Thioalkalivibrio sp. (strain K90mix)	396595	2548	433	0.169937	27.2494	80	0.0313972	30	50
TOLAT	Tolumonas auensis (strain DSM 9187 / TA4)	595494	3126	441	0.141075	25.1338	76	0.0243122	18	58
TREDE	Treponema denticola	158	2753	482	0.175082	24.4523	88	0.0319651	29	59
TREPA	Treponema pallidum	160	1028	146	0.142023	25.4589	29	0.0282101	8	21
TREPC	Treponema pallidum subsp. pallidum (strain Chicago)	666714	981	150	0.152905	24.4733	28	0.0285423	8	20
TREPS	Treponema pallidum subsp. pallidum (strain SS14)	455434	1028	147	0.142996	25.4286	29	0.0282101	9	20
TRIEI	Trichodesmium erythraeum (strain IMS101)	203124	4342	383	0.0882082	27.1802	80	0.0184247	32	48
TROW8	Tropheryma whipplei (strain TW08/27)	218496	781	75	0.0960307	27.6667	27	0.0345711	10	17
TROWT	Tropheryma whipplei (strain Twist)	203267	805	71	0.0881988	27.4789	22	0.0273292	8	14
TRURR	Truepera radiovictrix (strain DSM 17093 / CIP 108686 / LMG 22925 / RQ-24)	649638	2924	420	0.143639	25.2857	67	0.0229138	15	52
TSUPD	Tsukamurella paurometabola (strain ATCC 8368 / DSM 20162 / JCM 10117 / NBRC 16120 / NCTC 13040)	521096	4170	465	0.111511	27.686	98	0.0235012	27	71
UCYNA	cyanobacterium UCYN-A	713887	1198	108	0.0901503	26.5463	35	0.0292154	8	27
UNCTG	Uncultured termite group 1 bacterium phylotype Rs-D17	471821	767	61	0.0795306	24.8033	16	0.0208605	7	9
UREP2	Ureaplasma parvum serovar 3 (strain ATCC 27815 / 27 / NCTC 11736)	505682	609	65	0.106732	28.8923	5	0.00821018	0	5
UREPA	Ureaplasma parvum	134821	611	63	0.10311	29.3175	5	0.00818331	1	4
UREU1	Ureaplasma urealyticum serovar 10 (strain ATCC 33699 / Western)	565575	646	75	0.116099	28.52	5	0.00773994	2	3
VARPS	Variovorax paradoxus (strain S110)	543728	6272	1026	0.163584	27.0712	140	0.0223214	41	99
VEIPT	Veillonella parvula (strain ATCC 10790 / DSM 2008 / JCM 12972 / Te3)	479436	1843	260	0.141074	25.6923	54	0.0293001	12	42
VEREI	Verminephrobacter eiseniae (strain EF01-2)	391735	4911	614	0.125025	27.1987	94	0.0191407	12	82
VESOH	Vesicomyosocius okutanii subsp. Calyptogena okutanii (strain HA)	412965	936	110	0.117521	24.3727	23	0.0245726	8	15
VIBC3	Vibrio cholerae serotype O1 (strain ATCC 39541 / Ogawa 395 / O395)	345073	3772	597	0.158271	25.6482	134	0.0355249	63	71
VIBCH	Vibrio cholerae	666	3784	576	0.15222	25.6788	119	0.0314482	56	63
VIBCJ	Vibrio cholerae serotype O1 (strain MJ-1236)	593588	3695	607	0.164276	25.3229	136	0.0368065	64	72
VIBCM	Vibrio cholerae serotype O1 (strain M66-2)	579112	3652	570	0.156079	25.8632	125	0.0342278	62	63
VIBF1	Vibrio fischeri (strain ATCC 700601 / ES114)	312309	3814	782	0.205034	24.6905	181	0.0474567	87	94
VIBFM	Vibrio fischeri (strain MJ11)	388396	4034	811	0.201041	24.2898	189	0.0468518	80	109
VIBHB	Vibrio harveyi (strain ATCC BAA-1116 / BB120)	338187	5608	910	0.162268	24.3077	174	0.0310271	75	99
VIBPA	Vibrio parahaemolyticus	670	4821	880	0.182535	24.6273	184	0.0381664	82	102
VIBSE	Vibrio sp. (strain Ex25)	150340	4514	839	0.185866	23.8105	182	0.040319	77	105
VIBSL	Vibrio splendidus (strain LGP32)	575788	4419	816	0.184657	25.174	190	0.0429962	93	97
VIBVU	Vibrio vulnificus	672	4473	737	0.164766	24.6988	184	0.0411357	90	94
VIBVY	Vibrio vulnificus (strain YJ016)	196600	4990	860	0.172345	25.5395	187	0.0374749	97	90
WADCW	Waddlia chondrophila (strain ATCC VR-1470 / WSU 86-1044)	716544	1919	269	0.140177	23.4758	46	0.0239708	16	30
WIGBR	Wigglesworthia glossinidia brevipalpis	36870	612	45	0.0735294	26	11	0.0179739	1	10
WOLPM	Wolbachia pipientis wMel	163164	1159	107	0.092321	24.5607	30	0.0258844	8	22
WOLPP	Wolbachia pipientis subsp. Culex pipiens (strain wPip)	570417	1161	120	0.103359	23.65	31	0.0267011	6	25
WOLSU	Wolinella succinogenes	844	2028	329	0.162229	24.5228	81	0.0399408	37	44
WOLTR	Wolbachia sp. subsp. Brugia malayi (strain TRS)	292805	805	81	0.100621	23.5432	17	0.021118	4	13
WOLWR	Wolbachia sp. subsp. Drosophila simulans (strain wRi)	66084	1034	116	0.112186	23.6552	33	0.0319149	7	26
XANAC	Xanthomonas axonopodis pv. citri	92829	4354	701	0.161001	26.8245	90	0.0206706	36	54
XANAP	Xanthomonas albilineans (strain GPE PC73 / CFBP 7063)	380358	3190	556	0.174295	26.1277	76	0.0238245	32	44
XANC5	Xanthomonas campestris pv. vesicatoria (strain 85-10)	316273	4628	852	0.184097	26.1714	111	0.0239844	51	60
XANC8	Xanthomonas campestris pv. campestris (strain 8004)	314565	4239	730	0.17221	26.6589	82	0.0193442	36	46
XANCB	Xanthomonas campestris pv. campestris (strain B100)	509169	4410	832	0.188662	26.3077	88	0.0199546	44	44
XANCP	Xanthomonas campestris pv. campestris	340	4127	699	0.169372	26.5651	79	0.0191422	33	46
XANOM	Xanthomonas oryzae pv. oryzae (strain MAFF 311018)	342109	4204	634	0.150809	25.8817	80	0.0190295	37	43
XANOP	Xanthomonas oryzae pv. oryzae (strain PXO99A)	360094	4587	546	0.119032	24.7766	81	0.0176586	34	47
XANOR	Xanthomonas oryzae pv. oryzae	64187	4380	462	0.105479	27.2706	50	0.0114155	23	27
XANP2	Xanthobacter autotrophicus (strain ATCC BAA-1158 / Py2)	78245	4971	676	0.135989	28.213	113	0.0227318	28	85
XENBS	Xenorhabdus bovienii (strain SS-2004)	406818	4105	421	0.102558	24.9525	64	0.0155907	17	47
XENNA	Xenorhabdus nematophila (strain ATCC 19061 / DSM 3370 / LMG 1036 / NCIB 9965 / AN6)	406817	4278	399	0.0932679	24.9023	58	0.0135577	15	43
XYLCX	Xylanimonas cellulosilytica (strain DSM 15894 / CECT 5975 / LMG 20990 / XIL07)	446471	3335	345	0.103448	29.6783	96	0.0287856	36	60
XYLF2	Xylella fastidiosa (strain M23)	405441	2163	319	0.14748	25.2571	29	0.0134073	8	21
XYLFA	Xylella fastidiosa	2371	2772	299	0.107864	25.7224	31	0.0111833	12	19
XYLFG	Xylella fastidiosa (strain GB514)	788929	2151	292	0.135751	25.2329	27	0.0125523	9	18
XYLFM	Xylella fastidiosa (strain M12)	405440	2056	283	0.137646	25.4664	27	0.0131323	10	17
XYLFT	Xylella fastidiosa (strain Temecula1 / ATCC 700964)	183190	2007	270	0.134529	26.0407	28	0.0139512	9	19
YERE8	Yersinia enterocolitica serotype O	393305	4021	618	0.153693	25.2136	112	0.0278538	33	79
YERP1	Yersinia pestis (strain D182038)	637385	3481	522	0.149957	25.636	102	0.0293019	28	74
YERP3	Yersinia pseudotuberculosis serotype O	349747	4305	648	0.150523	25.3796	105	0.0243902	33	72
YERPA	Yersinia pestis bv. Antiqua (strain Antiqua)	360102	4135	605	0.146312	25.7091	103	0.0249093	33	70
YERPB	Yersinia pseudotuberculosis serotype IB (strain PB1/+)	502801	4213	617	0.146451	25.6094	110	0.0261097	32	78
YERPD	Yersinia pestis (strain D106004)	637382	3498	527	0.150658	25.7457	104	0.0297313	29	75
YERPE	Yersinia pestis	632	3908	594	0.151996	25.3872	102	0.0261003	34	68
YERPG	Yersinia pestis bv. Antiqua (strain Angola)	349746	3821	517	0.135305	25.3772	101	0.0264329	32	69
YERPN	Yersinia pestis bv. Antiqua (strain Nepal516)	377628	3946	585	0.148251	25.5829	97	0.0245819	30	67
YERPP	Yersinia pestis (strain Pestoides F)	386656	3942	591	0.149924	25.5685	92	0.0233384	31	61
YERPS	Yersinia pseudotuberculosis	633	4016	632	0.157371	25.7769	107	0.0266434	33	74
YERPY	Yersinia pseudotuberculosis serotype O	502800	4171	606	0.145289	25.7046	108	0.0258931	34	74
YERPZ	Yersinia pestis (strain Z176003)	637386	3546	527	0.148618	25.444	105	0.0296108	30	75
ZINIC	Zinderia insecticola (strain CARI)	871271	202	0	0	NaN	0	0	0	0
ZUNPS	Zunongwangia profunda (strain DSM 18752 / CCTCC AB 206139 / SM-A87)	655815	4633	1054	0.227498	22.5607	124	0.0267645	37	87
ZYMMN	Zymomonas mobilis subsp. mobilis (strain NCIB 11163)	622759	1884	270	0.143312	26.7481	38	0.0201699	12	26
ZYMMO	Zymomonas mobilis	542	1778	255	0.14342	26.8431	36	0.0202475	11	25

## Sheet: signal peptide_euk
CODE	NAME	TAXON	PROTEINS	SP_PROTEINS	SP_PERCENTAGE	SP_LENGTH_MEAN	SP_MEMBRANE	SP_MEMBRANE_PERCENTAGE	SP_MEMBRANE_SINGLE	SP_MEMBRANE_MULTI
AEDAE	Aedes aegypti	7159	16042	2841	0.177098	22.3087	440	0.027428	251	189
ANOGA	Anopheles gambiae	7165	12455	2066	0.165877	23.1665	359	0.0288238	198	161
ARATH	Arabidopsis thaliana	3702	35547	4701	0.132247	24.7484	1033	0.0290601	758	275
ASHGO	Ashbya gossypii (strain ATCC 10895 / CBS 109.51 / FGSC 9923 / NRRL Y-1056)	284811	4764	273	0.0573048	24.0952	89	0.0186818	48	41
ASPCL	Aspergillus clavatus	5057	9120	928	0.101754	22.9817	168	0.0184211	82	86
ASPFC	Aspergillus fumigatus (strain CEA10 / CBS 144.89 / FGSC A1163)	451804	9923	933	0.094024	22.671	158	0.0159226	82	76
ASPFN	Aspergillus flavus (strain ATCC 200026 / FGSC A1120 / NRRL 3357 / JCM 12722 / SRRC 167)	332952	13484	1412	0.104717	22.4625	200	0.0148324	96	104
ASPFU	Aspergillus fumigatus	5085	9629	942	0.0978295	22.6985	156	0.0162011	83	73
ASPNC	Aspergillus niger (strain CBS 513.88 / FGSC A1513)	425011	14074	1313	0.0932926	23.2772	194	0.0137843	95	99
ASPOR	Aspergillus oryzae	5062	12055	1264	0.104853	22.5475	183	0.0151804	80	103
ASPTN	Aspergillus terreus (strain NIH 2624 / FGSC A1156)	341663	10401	1159	0.111432	22.4504	185	0.0177868	95	90
BABBO	Babesia bovis	5865	3687	415	0.112558	23.1277	62	0.0168158	37	25
BOTFB	Botryotinia fuckeliana (strain B05.10)	332648	16365	1176	0.0718607	22.8529	180	0.0109991	100	80
CAEBR	Caenorhabditis briggsae	6238	18259	3468	0.189934	21.3997	811	0.0444165	451	360
CAEEL	Caenorhabditis elegans	6239	23722	4919	0.20736	21.4838	1097	0.046244	684	413
CANAL	Candida albicans	5476	9135	806	0.0882321	23.1067	202	0.0221128	98	104
CANDC	Candida dubliniensis (strain CD36 / CBS 7987 / NCPF 3949 / NRRL Y-17841)	573826	5828	529	0.0907687	22.9301	146	0.0250515	69	77
CANGA	Candida glabrata	5478	5198	359	0.069065	22.9638	109	0.0209696	57	52
CHAGB	Chaetomium globosum	38033	11041	1204	0.109048	22.3962	187	0.0169369	101	86
CRYHO	Cryptosporidium hominis	237895	3886	454	0.11683	23.9846	85	0.0218734	58	27
CRYNE	Cryptococcus neoformans	5207	6439	432	0.0670912	24.4167	113	0.0175493	62	51
DEBHA	Debaryomyces hansenii	4959	6242	401	0.0642422	23.3017	127	0.020346	63	64
DICDI	Dictyostelium discoideum	44689	12896	1740	0.134926	22.3856	542	0.0420285	395	147
DROME	Drosophila melanogaster	7227	15151	3169	0.209161	22.8044	655	0.0432315	390	265
DROPS	Drosophila pseudoobscura pseudoobscura	46245	16000	2968	0.1855	23.0536	554	0.034625	300	254
ECTSI	Ectocarpus siliculosus	2880	12365	1283	0.103761	24.3905	155	0.0125354	62	93
EMENI	Emericella nidulans	162425	9411	1009	0.107215	22.6303	158	0.0167889	81	77
ENCCU	Encephalitozoon cuniculi	6035	1909	125	0.0654793	22.464	33	0.0172865	15	18
ENTBH	Enterocytozoon bieneusi (strain H348)	481877	3311	121	0.0365449	21.2231	32	0.00966475	21	11
GIAIC	Giardia intestinalis (strain ATCC 50803 / WB clone C6)	184922	7154	410	0.0573106	20.8415	220	0.030752	193	27
GUITH	Guillardia theta	55529	598	18	0.0301003	24	7	0.0117057	4	3
HEMAN	Hemiselmis andersenii	464988	498	4	0.00803213	28.5	0	0	0	0
HUMAN	Homo sapiens	9606	52266	6730	0.128764	23.9495	541	0.0103509	399	142
KLULA	Kluyveromyces lactis	28985	5071	318	0.0627095	23.6289	109	0.0214948	55	54
LEIBR	Leishmania braziliensis	5660	7825	476	0.0608307	27.355	176	0.022492	99	77
LEIIN	Leishmania infantum	5671	7871	469	0.0595858	27.032	163	0.0207089	96	67
LEIMA	Leishmania major	5664	8000	506	0.06325	27.1957	179	0.022375	105	74
LODEL	Lodderomyces elongisporus	36914	5779	396	0.068524	24.2854	119	0.0205918	52	67
MAGGR	Magnaporthe grisea	148305	12684	1850	0.145853	22.1141	213	0.0167928	114	99
MONBE	Monosiga brevicollis	81824	9156	1434	0.156619	24.931	399	0.043578	241	158
NEMVE	Nematostella vectensis	45351	24435	1821	0.0745242	23.2718	554	0.0226724	232	322
NEOFI	Neosartorya fischeri (strain ATCC 1020 / DSM 3700 / FGSC A1164 / NRRL 181)	331117	10392	1123	0.108064	22.5557	186	0.0178984	100	86
NEUCR	Neurospora crassa	5141	9818	925	0.0942147	23.2562	176	0.0179263	100	76
OSTLU	Ostreococcus lucimarinus (strain CCE9901)	436017	7403	324	0.043766	26.3025	112	0.015129	40	72
OSTTA	Ostreococcus tauri	70448	7970	317	0.0397742	25.9621	83	0.0104141	31	52
PARTE	Paramecium tetraurelia	5888	463	31	0.0669546	20.5806	7	0.0151188	4	3
PEDHC	Pediculus humanus subsp. corporis	121224	2870	768	0.267596	24.1237	84	0.0292683	27	57
PENCW	Penicillium chrysogenum (strain ATCC 28089 / DSM 1075 / Wisconsin 54-1255)	500485	12773	1129	0.0883896	22.6058	200	0.015658	103	97
PHANO	Phaeosphaeria nodorum	13684	15994	1588	0.0992872	21.944	207	0.0129424	111	96
PICGU	Pichia guilliermondii	4929	5918	436	0.0736735	23.7844	114	0.0192633	47	67
PICST	Pichia stipitis	4924	5796	381	0.065735	23.2205	106	0.0182885	42	64
PLABA	Plasmodium berghei (strain Anka)	5823	11656	603	0.051733	22.4942	142	0.0121826	93	49
PLACH	Plasmodium chabaudi	5825	14615	653	0.0446801	22.732	136	0.00930551	85	51
PLAF7	Plasmodium falciparum (isolate 3D7)	36329	5353	944	0.17635	22.6419	50	0.00934056	24	26
PLAKH	Plasmodium knowlesi (strain H)	5851	5100	677	0.132745	22.712	189	0.0370588	105	84
PLAVI	Plasmodium vivax	5855	5048	635	0.125792	23.0157	172	0.0340729	91	81
PLAYO	Plasmodium yoelii yoelii	73239	7757	723	0.0932061	22.5851	241	0.0310687	161	80
POLPA	Polysphondylium pallidum	13642	12351	1323	0.107117	22.9577	348	0.0281759	230	118
SCHPO	Schizosaccharomyces pombe	4896	4974	304	0.0611178	23.6974	102	0.0205066	46	56
SCLS1	Sclerotinia sclerotiorum (strain ATCC 18683 / 1980 / Ss-1)	665079	14400	983	0.0682639	22.708	155	0.0107639	86	69
SORMK	Sordaria macrospora (strain ATCC MYA-333 / DSM 997 / K(L3346) / K-hell)	771870	10819	1112	0.102782	23.1871	194	0.0179314	119	75
TETNG	Tetraodon nigroviridis	99883	27836	2082	0.0747952	23.3689	574	0.0206208	274	300
THEAN	Theileria annulata	5874	3790	577	0.152243	21.8475	88	0.023219	52	36
THEPA	Theileria parva	5875	4071	617	0.15156	21.8363	72	0.0176861	48	24
TOXGO	Toxoplasma gondii	5811	492	61	0.123984	26.2295	7	0.0142276	3	4
TRYCR	Trypanosoma cruzi	5693	19243	2970	0.154342	25.7215	548	0.0284779	395	153
USTMA	Ustilago maydis	5270	6548	671	0.102474	24.7839	119	0.0181735	66	53
VANPO	Vanderwaltozyma polyspora (strain ATCC 22028 / DSM 70294)	436907	5353	355	0.066318	23.538	120	0.0224173	61	59
YARLI	Yarrowia lipolytica	4952	6418	565	0.0880337	21.4938	138	0.021502	66	72
YEAS7	Saccharomyces cerevisiae (strain YJM789)	307796	5861	393	0.0670534	24.4097	136	0.0232042	68	68
YEAST	Saccharomyces cerevisiae	4932	5832	398	0.0682442	24.103	133	0.0228052	70	63
